# Supplementary material for: Lactate biosensors for spectrally and spatially multiplexed fluorescence imaging
Source: Nat Commun. 2023 Oct 27;14:6598. doi: 10.1038/s41467-023-42230-5 (PMC10611801; doi:10.1038/s41467-023-42230-5)
Supplement: Supplementary file 4 — Source Data [file 41467_2023_42230_MOESM4_ESM.xlsx]

## Sheet: Fig. 1
Fig. 1d				Fig. 1e							Fig. 1g				Fig. 1h
	-0.0722513				Wavelength (nm)	Excitation		Emission				-0.13449				Wavelength (nm)	Excitation		Emission
	-0.0400758					L-Lactate (-)	L-Lactate (+)	L-Lactate (-)	L-Lactate (+)			0.265363					L-Lactate (-)	L-Lactate (+)	L-Lactate (-)	L-Lactate (+)
	-0.0214286				400	0.0391632	0.0619464					0.291123				450	0.0117259	0.0326133
	-0.016129				402	0.0394695	0.0630841					0.352915				452	0.0118284	0.035877
	-0.0151976				404	0.0387621	0.0647396					0.378458				454	0.0116186	0.0392758
	-0.0151134				406	0.0385652	0.0668838					0.403657				456	0.0115394	0.0430803
	-0.0149254				408	0.0381787	0.0691956					0.408122				458	0.0117538	0.04778
	-0.00282486				410	0.037876	0.0737027					0.434626				460	0.0117305	0.0504702
	-0.00148368				412	0.0379161	0.0787275					0.435111				462	0.011544	0.0544752
	-0.000914077				414	0.0380583	0.0834023					0.435136				464	0.0116046	0.0599441
	-0.000416667				416	0.0375733	0.0886897					0.450004				466	0.0112317	0.0650774
	0				418	0.0366654	0.0941084					0.451773				468	0.0112969	0.0701128
	0.00273224				420	0.0354183	0.0986008					0.454102				470	0.0115254	0.0788454
	0.00735294				422	0.0344337	0.10515					0.45613				472	0.0112643	0.0890047
	0.0087146				424	0.0332231	0.111312					0.456356				474	0.0114555	0.0982409
	0.0140515				426	0.0324829	0.120082					0.45868				476	0.0118378	0.107752
	0.0141443				428	0.031254	0.129724					0.470922				478	0.0117165	0.119259
	0.0186722				430	0.0301418	0.14028					0.471988				480	0.0118098	0.130118
	0.0189702				432	0.0287999	0.150195					0.472879				482	0.0115487	0.140076
	0.0196078				434	0.0274434	0.163946					0.47624				484	0.0118891	0.15156
	0.0196078				436	0.0262401	0.175706					0.47803				486	0.0120149	0.161985
	0.020202				438	0.0249419	0.187779					0.480109				488	0.0121082	0.172247
	0.0203562				440	0.0237714	0.205322					0.482371				490	0.0125231	0.182401
	0.0220493				442	0.0227066	0.221433					0.483056				492	0.0128029	0.193997
	0.022113				444	0.0217841	0.24294					0.483964				494	0.0132738	0.207853
	0.0222222				446	0.0217658	0.266182					0.484167				496	0.0136794	0.218721
	0.0230769				448	0.0212043	0.288882					0.486595				498	0.0135862	0.233674
	0.0238332				450	0.0213501	0.319727					0.488238				500	0.0136001	0.24684
	0.0243902				452	0.0211459	0.347218					0.490148				502	0.014528	0.265121
	0.0263985				454	0.021609	0.376357					0.490429				504	0.0149522	0.285393
	0.0277778				456	0.0219846	0.407844					0.491059				506	0.0165374	0.310356
	0.030934				458	0.0222581	0.434117					0.492219				508	0.0171762	0.336027
	0.0324786				460	0.0229035	0.461619					0.492503				510	0.0179874	0.364905
	0.032872				462	0.0234979	0.490247					0.494188				512	0.0198104	0.39446
	0.0346708				464	0.0240048	0.51811					0.496574				514	0.0217407	0.421754
	0.0349947				466	0.024621	0.547195					0.498624				516	0.0236522	0.464121
	0.0360721				468	0.0255108	0.576848					0.499323				518	0.0253493	0.494613
	0.0391304				470	0.0263531	0.611354					0.505852				520	0.0281328	0.529888
	0.0391901				472	0.0278445	0.656527					0.507724				522	0.0297926	0.555788
	0.0403397				474	0.0291427	0.70299					0.509068				524	0.031182	0.579477
	0.040404				476	0.0305794	0.746737					0.509784				526	0.033667	0.598239
	0.0413417				478	0.0318666	0.80006					0.510698				528	0.0347114	0.619429
	0.0446233				480	0.0332377	0.840379					0.51488				530	0.0364458	0.639491
	0.0449612				482	0.0340326	0.877365					0.515024				532	0.0379051	0.664747
	0.0449735				484	0.0349552	0.911391					0.516398				534	0.0401757	0.687295
	0.047123				486	0.0356881	0.941405					0.516682				536	0.0414578	0.706676
	0.0475687				488	0.0360491	0.966799					0.51958				538	0.0429311	0.721213
	0.0502793				490	0.036483	0.985432	0.0371996	0.368517			0.524459				540	0.0431829	0.741392
	0.0534426				492	0.0366508	1	0.0414531	0.455799			0.524855				542	0.0429172	0.755748
	0.0549133				494	0.036071	0.986913	0.0449075	0.538558			0.526813				544	0.044563	0.775138
	0.0551655				496	0.0351922	0.96429	0.0496896	0.630844			0.527811				546	0.0451178	0.790011
	0.0568				498	0.0333215	0.916073	0.0533284	0.711943			0.528341				548	0.0454208	0.81917
	0.0586435				500	0.0311956	0.859071	0.0570656	0.799779			0.530415				550	0.0475422	0.851676
	0.0598086				502	0.0280961	0.762804	0.0601635	0.860176			0.53282				552	0.0491228	0.898966
	0.0637363				504	0.0246283	0.671138	0.062278	0.916184			0.535413				554	0.0518922	0.9302
	0.0672727				506	0.0221414	0.593399	0.0641342	0.963526			0.536467				556	0.0522326	0.960561
	0.0706638				508	0.01867	0.498135	0.0646874	0.988407			0.53668				558	0.0534122	0.973602
	0.0844444				510	0.0166608	0.421143	0.0649456	1			0.537171				560	0.0558739	0.991794
	0.0852971				512			0.0640851	0.991468			0.537417				562	0.0591702	1.00014
	0.0939597				514			0.0625607	0.972746			0.541755				564	0.0629467	1
	0.0949423				516			0.0603725	0.933075			0.549304				566	0.0634596	0.996974
	0.095204				518			0.058258	0.895408			0.552146				568	0.0663736	0.976525
	0.0954357				520			0.0550864	0.834667			0.552321				570	0.0672641	0.943119
	0.0970095				522			0.0517672	0.781535			0.557497				572	0.0692036	0.891553
	0.103203				524			0.0479562	0.721802			0.560581				574	0.0698983	0.844696	0.0216152	0.621317
	0.11577				526			0.045055	0.670207			0.560791				576	0.0681499	0.775106	0.0240985	0.68354
	0.123571				528			0.0422644	0.614371			0.561255				578	0.0663223	0.710947	0.0274958	0.755359
	0.126003				530			0.0391788	0.572463			0.561296				580	0.0653059	0.639039	0.0297606	0.807271
	0.128338				532			0.0366095	0.532669			0.561347				582	0.0625178	0.557303	0.033138	0.861329
	0.198966				534			0.0341754	0.498838			0.562109				584	0.0565313	0.473958	0.0366345	0.908096
	0.266228				536			0.0321716	0.47006			0.564373				586	0.0544752	0.403636	0.0393364	0.940777
	0.274428				538			0.0302416	0.441404			0.568381				588	0.0498921	0.333085	0.0418993	0.974054
	0.282087				540			0.0286803	0.41785			0.568612				590	0.0457985	0.268007	0.044482	0.988219
	0.293264				542			0.0269838	0.395476			0.574403				592			0.046866	0.999503
	0.356293				544			0.0258406	0.373176			0.575359				594			0.0478196	1
	0.360508				546			0.023972	0.352167			0.580356				596			0.0498063	0.995431
	0.422369				548			0.0226935	0.330174			0.583713				598			0.0505414	0.981206
	0.494105				550			0.0210093	0.307296			0.583866				600			0.0515149	0.967776
	0.505285				552			0.0195341	0.288377			0.586863				602			0.0523493	0.953055
	0.529982				554			0.0179605	0.266224			0.58988				604			0.0524287	0.926691
	0.534206				556			0.0168787	0.242498			0.595321				606			0.0519718	0.90454
	0.555461				558			0.0156125	0.224083			0.595473				608			0.0523493	0.881454
	0.594169				560			0.0145553	0.205962			0.596109				610			0.0516937	0.8537
	0.595391				562			0.0133997	0.190817			0.597559				612			0.0509387	0.831112
	0.630933				564			0.0125392	0.173434			0.598463				614			0.0502831	0.810152
	0.637954				566			0.0117278	0.159211			0.604418				616			0.0486143	0.787802
	0.650575				568			0.0107075	0.144287			0.604518				618			0.0477997	0.75969
	0.683755				570			0.00985924	0.131182			0.604902				620			0.0470448	0.736545
	0.717773				572			0.00912164	0.121065			0.606138				622			0.044621	0.71344
	0.883885				574			0.00843322	0.109423			0.608033				624			0.0445416	0.687216
	0.89083				576			0.00779396	0.101469			0.609323				626			0.0426145	0.660614
	0.96964				578			0.00722847	0.0927654			0.610738				628			0.041939	0.63427
	1.0403				580			0.00685967	0.0866187			0.611877				630			0.0403695	0.609417
	1.06862				582			0.00636794	0.0799926			0.612273				632			0.0388199	0.591795
	1.08363				584			0.00599914	0.0731452			0.619048				634			0.0382438	0.568074
	1.09391				586			0.00547053	0.068191			0.621784				636			0.0365948	0.5463
	1.09719				588			0.00492962	0.0627574			0.622835				638			0.0351644	0.522638
	1.10941				590			0.00474522	0.0584547			0.623135				640			0.0354624	0.499752
	1.11312				592			0.00445018	0.0539677			0.624518				642			0.0333366	0.479706
	1.11342				594			0.00410597	0.0496896			0.626127				644			0.0324426	0.459561
	1.34555				596			0.00388469	0.0456943			0.62646				646			0.0309725	0.437211
	1.35495				598			0.00355277	0.0421046			0.631492				648			0.0301381	0.41343
	1.41966				600			0.00333149	0.0390313			0.632742				650			0.029105	0.396106
	1.43831											0.643619				652			0.0278335	0.377729
	1.49316											0.645765				654			0.0269395	0.357922
	1.51762											0.648105				656			0.0252508	0.339783
	1.53057											0.651848				658			0.0246548	0.323135
	1.54818											0.652817				660			0.0229065	0.306785
	1.57099											0.653802				662			0.0224099	0.289918
	1.60396											0.656976				664			0.0220721	0.273587
	1.61317											0.659862				666			0.0209198	0.259978
	1.62061											0.660361				668			0.0199861	0.24325
	1.6366											0.671967				670			0.0181385	0.229343
	1.65072											0.673058				672			0.0172445	0.218059
	1.65787											0.687556				674			0.0173835	0.206258
	1.65918											0.701339				676			0.0162114	0.197378
	1.71074											0.703783				678			0.0154366	0.187365
	1.71183											0.708741				680			0.0148604	0.174511
	1.73327											0.72667				682			0.0144432	0.1642
	1.74857											0.727399				684			0.0128141	0.153313
	1.8335											0.734383				686			0.0129532	0.143061
	1.84279											0.737705				688			0.0123373	0.135949
	1.84944											0.748442				690			0.0119201	0.131479
	1.90071											0.754607				692			0.0107679	0.123691
	1.90153											0.754852				694			0.0102116	0.117215
	2.01389											0.757543				696			0.0104897	0.110818
	2.02418											0.771721				698			0.00973478	0.107102
	2.02767											0.789114				700			0.00929771	0.100983
	2.09025											0.789848
	2.09838											0.791032
	2.10728											0.796334
	2.11482											0.800353
	2.11827											0.802083
	2.12913											0.807814
	2.12938											0.821641
	2.19427											0.822769
	2.2224											0.837185
	2.24465											0.83933
	2.25206											0.842178
	2.25478											0.842243
	2.26679											0.842529
	2.27057											0.845176
	2.28906											0.845449
	2.29668											0.850542
	2.30342											0.862004
	2.31148											0.867562
	2.32516											0.867892
	2.35562											0.868231
	2.39354											0.873034
	2.40777											0.898306
	2.41409											0.9051
	2.47443											0.907108
	2.48718											0.917292
	2.49044											0.922727
	2.51737											0.931975
	2.52224											0.937293
	2.57873											0.938776
	2.58678											0.958933
	2.63879											0.96702
	2.64885											0.96913
	2.65068											0.978261
	2.65071											0.988744
	2.68866											0.995032
	2.70942											1.00627
	2.71138											1.01409
	2.7202											1.03795
	2.72866											1.04157
	2.73479											1.06077
	2.73923											1.06944
	2.75567											1.08071
	2.76279											1.08443
	2.76332											1.08746
	2.78229											1.0903
	2.7928											1.09289
	2.80383											1.09744
	2.80774											1.09797
	2.80949											1.09852
	2.81241											1.09928
	2.81521											1.10791
	2.8183											1.1083
	2.84216											1.10991
	2.85034											1.11218
	2.8594											1.1189
	2.86547											1.13574
	2.87648											1.13741
	2.89382											1.13953
	2.93884											1.14051
	2.95324											1.14637
	2.96649											1.14805
	2.99822											1.1533
	3.0159											1.15654
	3.03108											1.16635
	3.03941											1.16831
	3.04005											1.17178
	3.04046											1.19145
	3.0794											1.1917
	3.09104											1.19545
	3.10035											1.20012
	3.10095											1.20486
	3.10798											1.20557
	3.11166											1.20605
	3.12191											1.20834
	3.13077											1.21095
	3.14385											1.2116
	3.14843											1.21453
	3.16117											1.21555
	3.1635											1.21826
	3.17177											1.22359
	3.18859											1.22759
	3.19124											1.22884
	3.19731											1.2367
	3.19864											1.23724
	3.20008											1.24114
	3.21028											1.24561
	3.23778											1.25118
	3.24577											1.26494
	3.25943											1.26889
	3.26351											1.27077
	3.27758											1.2712
	3.27984											1.28177
	3.2812											1.28475
	3.286											1.29363
	3.31285											1.29387
	3.3191											1.30096
	3.32025											1.30245
	3.32541											1.30534
	3.3264											1.30747
	3.33673											1.31884
	3.3488											1.32466
	3.36544											1.33871
	3.37967											1.34404
	3.38002											1.3503
	3.39343											1.36159
	3.40136											1.36376
	3.40373											1.36394
	3.40582											1.36769
	3.42614											1.36897
	3.42755											1.37531
	3.43247											1.37818
	3.43658											1.38211
	3.44433											1.38531
	3.45472											1.38851
	3.46973											1.39306
	3.4723											1.39344
	3.47392											1.39811
	3.47473											1.40732
	3.48299											1.40807
	3.48407											1.40807
	3.4887											1.41339
	3.49145											1.4212
	3.50281											1.43662
	3.53317											1.44036
	3.53591											1.45633
	3.54446											1.46264
	3.54447											1.47585
	3.54863											1.48381
	3.55218											1.48443
	3.55576											1.50458
	3.56608											1.51141
	3.57116											1.5195
	3.57792											1.52464
	3.58699											1.53704
	3.59097											1.53706
	3.59722											1.54027
	3.59843											1.54167
	3.60472											1.54735
	3.60516											1.54815
	3.60829											1.56215
	3.61425											1.56568
	3.61437											1.58134
	3.62125											1.59112
	3.62819											1.59572
	3.62987											1.60279
	3.63992											1.61554
	3.64145											1.61983
	3.64364											1.63671
	3.64613											1.65146
	3.65425											1.66709
	3.66625											1.66927
	3.66695											1.67315
	3.66791											1.67349
	3.6726											1.69616
	3.67532											1.69973
	3.67956											1.71298
	3.68171											1.71605
	3.68373											1.71629
	3.68551											1.75185
	3.69227											1.76904
	3.69357											1.77488
	3.69514											1.7836
	3.69835											1.7889
	3.707											1.79018
	3.72184											1.79071
	3.72495											1.79525
	3.73148											1.79577
	3.73278											1.79821
	3.73372											1.80932
	3.73411											1.82636
	3.73491											1.84628
	3.73641											1.84825
	3.73993											1.85012
	3.74175											1.85175
	3.74219											1.86586
	3.74474											1.87269
	3.75816											1.89672
	3.76953											1.92465
	3.76968											1.92825
	3.76973											1.93094
	3.77482											1.95148
	3.77673											1.96195
	3.78103											1.98699
	3.78191											1.9952
	3.78214											2.00522
	3.78393											2.00661
	3.78909											2.01009
	3.79201											2.04074
	3.7938											2.05021
	3.79403											2.0652
	3.79753											2.06693
	3.8185											2.06886
	3.82241											2.07571
	3.82246											2.08195
	3.82272											2.09848
	3.82339											2.11891
	3.82699											2.13538
	3.82828											2.14421
	3.83757											2.28526
	3.84399											2.30766
	3.85044											2.32628
	3.85849											2.33545
	3.86134											2.35089
	3.86276											2.3539
	3.87048											2.3545
	3.87946											2.37715
	3.88123											2.37836
	3.89352											2.38118
	3.90039											2.38857
	3.90315											2.39112
	3.92966											2.41014
	3.94282											2.4134
	3.9593											2.43352
	3.98589											2.44171
	3.99897											2.47346
	4											2.48536
	4.00028											2.54018
	4.00289											2.55151
	4.00784											2.56935
	4.01816											2.57003
	4.01963											2.57146
	4.03461											2.57256
	4.0377											2.59632
	4.04062											2.6187
	4.04213											2.64048
	4.05882											2.68106
	4.06078											2.71749
	4.06742											2.74313
	4.0704											2.75657
	4.07897											2.78656
	4.08019											2.82206
	4.11083											2.8355
	4.11146											2.84449
	4.12411											2.84679
	4.12752											2.93286
	4.13227											2.94048
	4.13305											2.95938
	4.13538											3.01124
	4.14605											3.04704
	4.16705											3.12902
	4.17474											3.25228
	4.24146											3.28693
	4.24639											3.32148
	4.24651											3.36289
	4.25446											3.39459
	4.25585											3.39689
	4.27214											3.44831
	4.31845											3.58348
	4.33769											3.58718
	4.35894											3.70908
	4.3657											3.71692
	4.40847											3.93116
	4.44342											4.1411
	4.47728											4.22557
	4.85598											4.87743
	5.00504											5.14243
	-0.0454545											0.266268
	0											0.390399
	0.00730654											0.408012
	0.0300113											0.433702
	0.035983											0.438768
	0.0368596											0.454182
	0.0383011											0.454528
	0.044482											0.45949
	0.0460798											0.46075
	0.0476627											0.463085
	0.0503271											0.469266
	0.050614											0.474632
	0.0520595											0.490853
	0.0577254											0.508151
	0.0593607											0.519038
	0.0672269											0.523947
	0.0701976											0.527494
	0.095401											0.53076
	0.106645											0.532364
	0.113077											0.53474
	0.17365											0.539629
	0.378187											0.542102
	0.528275											0.542889
	0.53999											0.54491
	0.785531											0.55066
	0.850421											0.560836
	0.937085											0.563816
	0.947442											0.567705
	0.95021											0.569237
	0.981333											0.573759
	1.10552											0.577495
	1.17388											0.5781
	1.48407											0.581079
	1.51782											0.583581
	1.56314											0.584653
	1.60786											0.587858
	1.66453											0.606754
	1.67117											0.609023
	1.68869											0.610188
	1.80716											0.611862
	1.8942											0.61193
	1.91011											0.618319
	1.92275											0.620265
	1.9286											0.62364
	1.96958											0.623835
	1.9844											0.62392
	1.99745											0.624344
	2.02051											0.626759
	2.09052											0.635065
	2.10911											0.638075
	2.11608											0.64056
	2.12221											0.644033
	2.2048											0.64783
	2.22675											0.656054
	2.30057											0.658379
	2.31711											0.658913
	2.34681											0.667713
	2.35401											0.670682
	2.42993											0.671447
	2.49523											0.68532
	2.53294											0.687538
	2.55834											0.68834
	2.57696											0.697379
	2.61986											0.698293
	2.67885											0.698379
	2.71446											0.700319
	2.72289											0.70141
	2.8343											0.706298
	2.90899											0.709847
	2.97606											0.71386
	2.983											0.717101
	3.00993											0.71891
	3.10902											0.719021
	3.13978											0.725137
	3.24648											0.729654
	3.25206											0.73165
	3.41255											0.734283
	3.426											0.734812
	3.47585											0.749352
	3.61522											0.751314
	3.62407											0.751865
	3.69635											0.752722
	3.71474											0.752844
	3.71726											0.753456
	3.72879											0.759027
	3.74382											0.762059
	3.74983											0.769156
	3.77813											0.771325
	3.80065											0.772051
	3.83568											0.777642
	3.93744											0.788664
	3.95985											0.798119
	3.96988											0.802654
	3.9767											0.818322
	4.0009											0.820395
	4.00941											0.823839
	4.0166											0.825203
	4.01973											0.827454
	4.03041											0.831713
	4.12108											0.833177
	4.12617											0.835997
	4.15775											0.841039
	4.18157											0.842996
	4.18807											0.853948
	4.20078											0.855981
	4.2013											0.856049
	4.219											0.859795
	4.24985											0.868996
	4.29007											0.871227
	4.33127											0.894283
	4.34574											0.895841
	4.38424											0.902359
	4.42332											0.909925
	4.47844											0.917949
	4.50131											0.921817
	4.51486											0.932364
	4.52072											0.932646
	4.53025											0.952489
	4.53185											0.959074
	4.54315											0.96313
	4.55701											0.964625
	4.55864											0.96909
	4.60985											0.970132
	4.62331											0.976234
	4.6303											0.985614
	4.64167											0.987341
	4.64954											0.997815
	4.65356											1.00983
	4.65577											1.01081
	4.65632											1.01358
	4.66017											1.02
	4.66356											1.02727
	4.664											1.03135
	4.66894											1.03633
	4.67647											1.04058
	4.68206											1.05517
	4.69647											1.05719
	4.70285											1.06196
	4.72349											1.07877
	4.72661											1.08169
	4.72685											1.09877
	4.72721											1.1075
	4.73891											1.10842
	4.74614											1.11069
	4.74664											1.11365
	4.74819											1.12535
	4.75209											1.12682
	4.75291											1.12927
	4.75378											1.13233
	4.75598											1.13462
	4.75964											1.1539
	4.76057											1.15457
	4.77298											1.15873
	4.77915											1.16197
	4.78261											1.17125
	4.78617											1.1865
	4.79038											1.19735
	4.79674											1.2015
	4.80663											1.20647
	4.82969											1.20654
	4.83456											1.20928
	4.83539											1.21266
	4.83589											1.21964
	4.83673											1.22868
	4.8379											1.23002
	4.84138											1.25089
	4.84175											1.26358
	4.84288											1.27272
	4.84552											1.28794
	4.84916											1.28888
	4.84925											1.30029
	4.85208											1.31454
	4.85332											1.31797
	4.85786											1.32836
	4.86197											1.33267
	4.86389											1.3327
	4.86544											1.3454
	4.86809											1.35403
	4.86836											1.35611
	4.86992											1.36108
	4.87437											1.36369
	4.87566											1.3788
	4.87689											1.39435
	4.87738											1.41102
	4.88005											1.42777
	4.88229											1.42914
	4.88258											1.43441
	4.88979											1.45212
	4.88995											1.45241
	4.89663											1.46578
	4.89751											1.46692
	4.89756											1.47318
	4.89865											1.47473
	4.90158											1.48932
	4.90834											1.50766
	4.92464											1.50998
	4.93018											1.51842
	4.93171											1.53102
	4.9376											1.53925
	4.93942											1.54238
	4.94234											1.57834
	4.94343											1.58996
	4.94509											1.60437
	4.94599											1.6223
	4.94867											1.63078
	4.94975											1.63134
	4.95161											1.63418
	4.95576											1.6441
	4.96019											1.64751
	4.96103											1.65711
	4.96685											1.65819
	4.96938											1.69653
	4.97011											1.69985
	4.97052											1.70236
	4.97653											1.71224
	4.9829											1.72189
	4.98372											1.74777
	4.9848											1.75291
	4.98505											1.7622
	4.98807											1.79117
	4.99269											1.80462
	4.99447											1.80707
	4.995											1.86047
	4.99756											1.88752
	5.00189											1.9106
	5.00309											1.91866
	5.00563											1.94418
	5.01061											1.98192
	5.01068											1.98887
	5.01108											2.00122
	5.01803											2.02132
	5.01903											2.03137
	5.01941											2.05992
	5.02122											2.07479
	5.02742											2.07973
	5.02963											2.09216
	5.03152											2.09458
	5.03214											2.16228
	5.03574											2.21086
	5.03929											2.25553
	5.03946											2.2621
	5.04008											2.36819
	5.04555											2.39266
	5.04631											2.41045
	5.04718											2.41254
	5.05219											2.41913
	5.05307											2.47815
	5.05374											2.48948
	5.05455											2.55981
	5.05645											2.56124
	5.05699											2.5644
	5.057											2.57811
	5.058											2.58409
	5.05847											2.63948
	5.06054											2.66231
	5.06176											2.66509
	5.07493											2.717
	5.0796											2.72874
	5.08384											2.7669
	5.08669											2.78611
	5.08806											2.81362
	5.09556											2.84403
	5.09631											2.90981
	5.09766											2.94488
	5.09799											2.94964
	5.09816											3.00052
	5.09975											3.10608
	5.10071											3.16035
	5.1077											3.16789
	5.10902											3.21766
	5.11129											3.24118
	5.1144											3.25378
	5.11593											3.27377
	5.11964											3.28052
	5.12044											3.28386
	5.12266											3.31989
	5.12344											3.33439
	5.12705											3.34
	5.13057											3.37366
	5.13175											3.47293
	5.13276											3.47619
	5.13386											3.49819
	5.13872											3.52747
	5.1405											3.57182
	5.14121											3.5902
	5.14383											3.64092
	5.14765											3.65515
	5.14884											3.66969
	5.14903											3.67308
	5.15											3.68133
	5.15255											3.70438
	5.15272											3.732
	5.15504											3.75
	5.15506											3.81617
	5.16003											3.8605
	5.16065											3.91615
	5.1635											3.96991
	5.16524											4.022
	5.16933											4.06627
	5.1725											4.07026
	5.17398											4.08333
	5.17402											4.08403
	5.17842											4.08998
	5.18203											4.09676
	5.18367											4.10704
	5.18484											4.16539
	5.18498											4.18614
	5.18539											4.23883
	5.19212											4.27486
	5.1969											4.27895
	5.19908											4.3555
	5.20005											4.37533
	5.20217											4.38383
	5.20295											4.4147
	5.20402											4.41591
	5.20464											4.42654
	5.20546											4.42784
	5.20646											4.46251
	5.21028											4.50452
	5.21096											4.50746
	5.21203											4.51043
	5.21315											4.52559
	5.22578											4.52679
	5.23423											4.53083
	5.24052											4.53468
	5.24714											4.58075
	5.24732											4.58134
	5.24733											4.60829
	5.24749											4.61245
	5.25035											4.63632
	5.25243											4.6493
	5.25653											4.68516
	5.25839											4.71582
	5.25986											4.73684
	5.26014											4.74792
	5.26949											4.75018
	5.27103											4.75615
	5.27374											4.77581
	5.27574											4.78524
	5.28133											4.78646
	5.28199											4.79167
	5.28272											4.82863
	5.28299											4.83205
	5.29024											4.84546
	5.29079											4.88984
	5.2911											4.89303
	5.2929											4.89828
	5.29553											4.90583
	5.29649											4.97368
	5.30578											5.00988
	5.30635											5.02564
	5.31026											5.02662
	5.31769											5.03705
	5.31921											5.11996
	5.3265											5.19487
	5.33066											5.31064
	5.33344											5.38175
	5.33488											5.38512
	5.33861											5.39614
	5.33939											5.40331
	5.34372											5.40934
	5.35162											5.417
	5.37555											5.44477
	5.37714											5.46912
	5.38325											5.47313
	5.39454											5.49608
	5.39651											5.60894
	5.40981											5.68392
	5.41088											5.71776
	5.41599											5.90069
	5.41768											5.92914
	5.4357											6.0381
	5.43835											6.14012
	5.44339											6.18316
	5.46994											6.21515
	5.47701											6.25703
	5.51186											6.29555
	5.5388											6.40386
	5.55632											6.58641
	5.55778											6.67636
	5.56823											6.86591
	5.63897											6.9102
	5.71803											7.00402
	5.78023											7.1383
	-0.135849											-0.140722
	-0.0935875											0.208682
	-0.0847006											0.254309
	-0.067412											0.27724
	-0.0294695											0.303343
	-0.0188571											0.325581
	-0.0171233											0.396147
	-0.0130208											0.399087
	-0.0115694											0.488269
	-0.0069808											0.494043
	-0.00589971											0.498883
	-0.00409836											0.503334
	0											0.52158
	0.0031185											0.52523
	0.00668151											0.562256
	0.00974026											0.58785
	0.0115473											0.768706
	0.0132979											1.28211
	0.0141176											1.359
	0.0186667											1.36506
	0.0196078											1.59581
	0.0272206											1.64322
	0.0308123											1.73263
	0.0403135											1.79758
	0.0477816											1.89852
	0.0570222											2.02271
	0.071298											2.14869
	0.078637											2.16329
	0.0970395											2.18618
	0.0987306											2.18774
	0.0991379											2.20501
	0.110831											2.20991
	0.131707											2.27586
	0.138249											2.30429
	0.138783											2.31024
	0.142132											2.41603
	0.147116											2.43733
	0.150929											2.44191
	0.174648											2.45433
	0.179825											2.46138
	0.189935											2.48662
	0.193301											2.49778
	0.202726											2.50427
	0.228637											2.52684
	0.287857											2.5721
	0.291099											2.59383
	0.308684											2.61767
	0.314199											2.6527
	0.332524											2.70123
	0.340716											2.72442
	0.424113											2.72529
	0.447443											2.72817
	0.486355											2.77887
	0.492325											2.78254
	0.575825											2.79699
	0.650713											2.83261
	0.677665											2.88399
	0.735958											2.97249
	0.790958											2.97327
	0.8202											2.99862
	0.85567											3.00849
	0.863972											3.02894
	0.870427											3.04748
	0.957037											3.07523
	0.958478											3.09555
	0.967354											3.09686
	0.974529											3.12092
	1.03551											3.12144
	1.05306											3.15911
	1.06396											3.17255
	1.12489											3.18882
	1.18556											3.21515
	1.20626											3.22015
	1.23162											3.22358
	1.33586											3.27705
	1.43171											3.27889
	1.45031											3.28302
	1.49286											3.28799
	1.62251											3.28828
	1.67879											3.29415
	1.73487											3.30072
	1.77907											3.30586
	1.80786											3.30829
	1.83813											3.30954
	1.84767											3.3142
	1.98839											3.31522
	2.08095											3.33566
	2.08325											3.35743
	2.09359											3.36639
	2.20576											3.36952
	2.22532											3.37312
	2.27055											3.37388
	2.36792											3.37951
	2.38117											3.39485
	2.47055											3.40761
	2.5106											3.41221
	2.51775											3.4136
	2.5281											3.41738
	2.55585											3.42223
	2.57605											3.4238
	2.64964											3.43245
	2.65622											3.43252
	2.66592											3.44809
	2.666											3.45212
	2.69704											3.45555
	2.73569											3.45778
	2.76484											3.45882
	2.76912											3.47023
	2.77578											3.47165
	2.7824											3.4884
	2.79503											3.49428
	2.81495											3.49855
	2.85152											3.50582
	2.86323											3.51899
	2.88757											3.52024
	2.93043											3.56594
	2.94055											3.56762
	2.95446											3.57837
	2.98512											3.57966
	2.99521											3.58023
	3.05868											3.58487
	3.06697											3.58889
	3.13985											3.60559
	3.15849											3.61118
	3.16124											3.62635
	3.18192											3.62936
	3.21639											3.6303
	3.24924											3.6344
	3.24984											3.63781
	3.25869											3.65901
	3.26357											3.66253
	3.28482											3.6716
	3.30477											3.67695
	3.30678											3.70366
	3.31332											3.72849
	3.35564											3.72953
	3.36257											3.73855
	3.37407											3.74273
	3.46025											3.75497
	3.46168											3.76039
	3.46673											3.76369
	3.46891											3.76438
	3.52962											3.76783
	3.54705											3.76786
	3.58879											3.76799
	3.59698											3.77389
	3.59933											3.78354
	3.61874											3.79402
	3.62869											3.79742
	3.63063											3.79857
	3.64279											3.80142
	3.65414											3.80324
	3.66355											3.80462
	3.66867											3.81079
	3.67964											3.81687
	3.68739											3.82079
	3.69601											3.82934
	3.70158											3.83774
	3.70392											3.8515
	3.73081											3.86456
	3.73359											3.87475
	3.76246											3.88061
	3.78447											3.88155
	3.78537											3.88434
	3.80946											3.88869
	3.83696											3.89143
	3.84689											3.89413
	3.85714											3.89479
	3.85759											3.89683
	3.86747											3.8977
	3.87056											3.90683
	3.88041											3.91594
	3.89192											3.91817
	3.91198											3.92015
	3.91592											3.92292
	3.92157											3.92343
	3.92642											3.92626
	3.93633											3.92748
	3.94548											3.92808
	3.94822											3.93177
	3.95176											3.95299
	3.95297											3.96065
	3.95406											3.96404
	3.9543											3.96894
	3.96312											3.98475
	3.96468											3.98921
	3.97547											3.99074
	3.98046											3.99795
	3.98677											4.0098
	3.99454											4.01027
	4											4.02271
	4.0087											4.0236
	4.01881											4.02368
	4.02082											4.02384
	4.0422											4.03087
	4.046											4.03307
	4.06141											4.03741
	4.06223											4.03791
	4.06823											4.04566
	4.07535											4.04741
	4.08148											4.05508
	4.08456											4.06621
	4.09253											4.07497
	4.09392											4.07681
	4.11181											4.08194
	4.11471											4.08539
	4.12227											4.09085
	4.12487											4.10197
	4.13701											4.1027
	4.13982											4.11353
	4.14804											4.13251
	4.15828											4.13607
	4.16358											4.15306
	4.17432											4.15936
	4.17626											4.16187
	4.17815											4.1645
	4.18264											4.16559
	4.19585											4.16723
	4.19948											4.17057
	4.20133											4.17857
	4.21466											4.18137
	4.24661											4.18357
	4.25345											4.19044
	4.26931											4.19355
	4.27214											4.20223
	4.27896											4.2058
	4.28066											4.20779
	4.28114											4.21232
	4.29194											4.21336
	4.3022											4.21563
	4.30556											4.21605
	4.30729											4.228
	4.31275											4.23003
	4.31292											4.23119
	4.32892											4.23624
	4.33835											4.24707
	4.34553											4.24747
	4.35546											4.25484
	4.36377											4.25675
	4.3652											4.25932
	4.36585											4.26012
	4.37458											4.26283
	4.39444											4.2635
	4.39652											4.26946
	4.39932											4.28094
	4.40333											4.28409
	4.40514											4.29147
	4.40878											4.29548
	4.41362											4.29902
	4.41788											4.30216
	4.42259											4.30904
	4.43157											4.31118
	4.44293											4.31358
	4.44936											4.31504
	4.45979											4.31841
	4.46553											4.32062
	4.47506											4.32091
	4.47869											4.33727
	4.47914											4.33799
	4.48722											4.35411
	4.48881											4.35664
	4.48933											4.36128
	4.49783											4.36163
	4.50273											4.36657
	4.51176											4.36926
	4.51197											4.37543
	4.51756											4.37789
	4.5289											4.38568
	4.53708											4.38717
	4.54672											4.38998
	4.55119											4.39315
	4.5563											4.40067
	4.56											4.4046
	4.56055											4.40728
	4.56211											4.40737
	4.56777											4.40901
	4.56987											4.42686
	4.59593											4.43181
	4.59613											4.43288
	4.60152											4.44488
	4.60364											4.4587
	4.60571											4.46093
	4.6088											4.4626
	4.63051											4.4667
	4.63394											4.48252
	4.63548											4.48505
	4.64169											4.51688
	4.64476											4.53749
	4.64588											4.54579
	4.64833											4.54701
	4.65083											4.55577
	4.65963											4.55932
	4.67483											4.56113
	4.67557											4.565
	4.67867											4.56753
	4.68581											4.56975
	4.68696											4.57526
	4.70119											4.58152
	4.70616											4.58346
	4.71223											4.58785
	4.71662											4.58919
	4.7191											4.59712
	4.72523											4.60483
	4.72601											4.60518
	4.73591											4.61179
	4.74274											4.61207
	4.74907											4.62931
	4.75145											4.63052
	4.75345											4.63245
	4.75816											4.6352
	4.76053											4.63722
	4.77674											4.63784
	4.79457											4.63838
	4.80013											4.63971
	4.80514											4.64014
	4.80944											4.64614
	4.81524											4.64747
	4.81596											4.65209
	4.81693											4.65589
	4.82776											4.65664
	4.83125											4.65861
	4.83346											4.67717
	4.83369											4.70286
	4.83431											4.71002
	4.83648											4.73255
	4.84139											4.74686
	4.84582											4.77188
	4.8508											4.78821
	4.86398											4.79872
	4.86514											4.80225
	4.8654											4.81062
	4.86761											4.82247
	4.86898											4.82513
	4.87467											4.83333
	4.87812											4.84927
	4.87813											4.86194
	4.88048											4.86567
	4.88235											4.8901
	4.88401											4.89353
	4.89106											4.90719
	4.89209											4.91246
	4.89655											4.91331
	4.94177											4.92833
	4.94474											4.94016
	4.94958											4.98846
	4.95139											5.02526
	4.95192											5.03006
	4.95775											5.05196
	4.95975											5.12731
	4.96082											5.17662
	4.96336											5.18275
	4.96377											5.18383
	4.96524											5.21877
	4.97356											5.22663
	4.98084											5.23215
	4.98644											5.24339
	4.99245											5.25663
	4.99287											5.29369
	5.00087											5.29685
	5.0018											5.32283
	5.00511											5.34405
	5.0199											5.35137
	5.04705											5.36738
	5.04944											5.40795
	5.09599											5.43503
	5.11457											5.43569
	5.11705											5.43693
	5.12763											5.47215
	5.13883											5.49694
	5.16036											5.50544
	5.16913											5.52134
	5.1717											5.57055
	5.19742											5.67372
	5.19808											5.72593
	5.20884											5.81749
	5.22573											5.86164
	5.23973											5.95503
	5.3395											5.99611
	5.35636											6.08312
	5.40414											6.13668
	5.47592											6.21203
	5.49738											6.25172
	5.53944											6.62626
	5.54404											6.68245
	0.0215385											-0.208937
	0.0341297											-0.133256
	0.0353698											-0.0810811
	0.039604											-0.0426829
	0.0396324											-0.0119048
	0.0430464											-0.00879765
	0.0530035											-0.0014245
	0.0567108											0.00252951
	0.0613893											0.0178326
	0.0661323											0.0380117
	0.0695652											0.0471795
	0.0731006											0.0501836
	0.0743945											0.0560626
	0.0769231											0.0863309
	0.101737											0.104113
	0.152381											0.14702
	0.173134											0.161641
	0.236181											0.198742
	0.446602											0.239221
	0.586248											0.247041
	0.6651											0.27972
	0.73506											0.289502
	0.742627											0.30545
	0.782724											0.305819
	0.834862											0.329161
	0.882818											0.330387
	1.23505											0.359551
	1.36036											0.363878
	1.74164											0.373567
	1.74941											0.412012
	1.80276											0.413655
	1.80638											0.41867
	1.82409											0.428571
	2.1505											0.446861
	2.33126											0.455006
	2.3902											0.457982
	2.39411											0.459397
	2.50127											0.463275
	2.76181											0.469807
	2.99448											0.474525
	3.21275											0.476839
	3.24495											0.499314
	3.32873											0.505263
	3.4419											0.507299
	3.51978											0.512332
	3.56129											0.533541
	3.68525											0.547454
	3.68632											0.556129
	3.72299											0.558082
	3.86667											0.582938
	3.88571											0.603581
	4.11924											0.608498
	4.14072											0.609827
	4.15532											0.624013
	4.18358											0.626807
	4.19131											0.637997
	4.21336											0.638584
	4.26567											0.66988
	4.27467											0.70407
	4.3408											0.706941
	4.3864											0.707783
	4.41271											0.72475
	4.44021											0.724928
	4.44607											0.727843
	4.48854											0.729254
	4.57014											0.752475
	4.58395											0.754491
	4.60592											0.757709
	4.61414											0.758317
	4.61615											0.760657
	4.66564											0.770893
	4.71149											0.777778
	4.73566											0.784884
	4.74824											0.805721
	4.75017											0.809227
	4.81728											0.816208
	4.81759											0.823357
	4.85048											0.827586
	4.87167											0.832441
	4.8739											0.84186
	4.8823											0.87225
	4.91249											0.880674
	4.93914											0.886861
	4.94937											0.891883
	4.95432											0.908326
	4.96591											0.932026
	4.98007											0.936881
	4.98386											0.942247
	5.01399											0.948304
	5.01614											0.971762
	5.0184											1.0079
	5.02168											1.0082
	5.02329											1.03231
	5.03397											1.04097
	5.04414											1.04248
	5.05616											1.07074
	5.08511											1.07198
	5.08569											1.07521
	5.08696											1.08568
	5.0924											1.09586
	5.10998											1.10479
	5.1169											1.14405
	5.11701											1.14725
	5.12737											1.15185
	5.13558											1.17095
	5.14845											1.17283
	5.15478											1.19709
	5.15642											1.20067
	5.16301											1.20303
	5.16608											1.23302
	5.17214											1.24
	5.17732											1.26829
	5.18664											1.27603
	5.19828											1.30143
	5.20248											1.30146
	5.20489											1.31444
	5.2053											1.3172
	5.22459											1.31859
	5.24238											1.32371
	5.24407											1.32372
	5.24457											1.32836
	5.24983											1.33134
	5.25178											1.34551
	5.26035											1.3667
	5.26279											1.36741
	5.26681											1.36779
	5.27037											1.38593
	5.27335											1.40184
	5.27787											1.40922
	5.28447											1.42321
	5.288											1.44683
	5.2954											1.44933
	5.30546											1.48297
	5.30942											1.4869
	5.31804											1.49126
	5.32624											1.49874
	5.33442											1.49962
	5.33792											1.53387
	5.34032											1.5375
	5.34604											1.63035
	5.35225											1.65637
	5.35974											1.65721
	5.36003											1.66917
	5.36761											1.67902
	5.37762											1.6797
	5.38229											1.70291
	5.39262											1.70528
	5.39276											1.71413
	5.39516											1.73245
	5.39728											1.75569
	5.39864											1.75847
	5.41966											1.76959
	5.42232											1.77241
	5.4321											1.77661
	5.43464											1.78055
	5.43532											1.7881
	5.46141											1.79095
	5.46404											1.80519
	5.46704											1.80615
	5.47239											1.82213
	5.47562											1.82473
	5.4893											1.83919
	5.49064											1.8515
	5.49622											1.85439
	5.50704											1.86006
	5.51809											1.86477
	5.53242											1.86618
	5.53432											1.8736
	5.54042											1.87568
	5.54054											1.88889
	5.5424											1.89495
	5.54847											1.91935
	5.55719											1.92667
	5.55768											1.95267
	5.57032											1.95846
	5.57517											1.96393
	5.58637											1.96926
	5.58683											1.97121
	5.59969											1.99412
	5.61017											1.99487
	5.62923											2.02428
	5.65636											2.03694
	5.66563											2.04076
	5.6821											2.04609
	5.71285											2.05324
	5.71716											2.05899
	5.72856											2.06119
	5.83151											2.08788
	5.9006											2.09318
	5.93631											2.09686
	5.98655											2.10185
	6.52373											2.10858
	-0.0584039											2.11832
	-0.0196353											2.1186
	-0.0120706											2.12323
	-0.0116959											2.12511
	-0.00466853											2.1306
	-0.00445931											2.13417
	0.000710227											2.13502
	0.0144547											2.13692
	0.0190955											2.13931
	0.0240385											2.18805
	0.0254777											2.19222
	0.0282147											2.19732
	0.0294985											2.21763
	0.0325934											2.24762
	0.0338798											2.24816
	0.0341981											2.25207
	0.0352349											2.26643
	0.0397276											2.26746
	0.0401949											2.27453
	0.0417357											2.28342
	0.0417391											2.29817
	0.0457143											2.30999
	0.0472441											2.31094
	0.0510397											2.32778
	0.0532213											2.33195
	0.0561252											2.34094
	0.0564468											2.34176
	0.0586797											2.36325
	0.0589431											2.37375
	0.0603217											2.38718
	0.0606061											2.38822
	0.0626667											2.39405
	0.0665864											2.39787
	0.0674847											2.40924
	0.0682196											2.417
	0.0749554											2.41885
	0.076796											2.42222
	0.0795818											2.43266
	0.0837696											2.47254
	0.08605											2.47505
	0.0866337											2.52228
	0.0871622											2.53696
	0.0885246											2.53947
	0.092236											2.54688
	0.0983213											2.54931
	0.0989346											2.58902
	0.101493											2.59131
	0.115927											2.62595
	0.123758											2.63092
	0.13171											2.65279
	0.178652											2.66077
	0.189474											2.67176
	0.235927											2.69092
	0.236003											2.70008
	0.253943											2.72797
	0.28691											2.80234
	0.33219											2.81019
	0.411654											2.82735
	0.482618											2.85391
	0.593058											2.86584
	0.683972											2.86727
	0.698688											2.87675
	0.749632											2.90269
	1.0704											2.90637
	1.23299											2.9107
	1.28884											2.94737
	1.46716											2.95242
	1.49377											2.97477
	1.5115											2.9801
	1.66575											3.02699
	1.68412											3.03087
	1.731											3.0527
	1.73772											3.09639
	1.76166											3.09847
	1.78115											3.10495
	1.78648											3.11396
	1.8417											3.13324
	1.84535											3.13582
	2.09108											3.1426
	2.16304											3.14294
	2.2351											3.14819
	2.34902											3.15087
	2.35789											3.16158
	2.37426											3.17182
	2.40475											3.17288
	2.59848											3.1993
	2.61582											3.20671
	2.68606											3.21357
	3.04563											3.21794
	3.052											3.23844
	3.14355											3.25301
	3.17476											3.30451
	3.18022											3.3118
	3.36326											3.32124
	3.39609											3.33971
	3.43913											3.34269
	3.49303											3.37363
	3.50025											3.37701
	3.5832											3.37705
	3.62162											3.41782
	3.63041											3.42706
	3.7171											3.45053
	3.73375											3.49599
	3.80261											3.50674
	3.83886											3.52694
	3.84863											3.53933
	3.87366											3.55152
	3.97484											3.57161
	4.03269											3.60616
	4.14236											3.64919
	4.26562											3.65407
	4.38517											3.65492
	4.42306											3.66522
	4.64316											3.687
	4.75295											3.70167
	4.77581											3.70619
	4.80715											3.74756
	4.84055											3.77715
	4.88141											3.7781
	4.88903											3.78753
	4.95175											3.83162
	4.99317											3.89437
	4.99432											3.89736
	5.00297											3.90739
	5.04833											3.91984
	5.05573											3.92281
	5.05701											3.93674
	5.08303											3.95122
	5.17058											3.9529
	5.17387											3.96719
	5.2177											3.974
	5.24459											3.99178
	5.29572											4.01339
	5.31718											4.01783
	5.35892											4.0629
	5.3709											4.06685
	5.37793											4.10948
	5.41636											4.10987
	5.49568											4.18722
	5.50048											4.1947
	5.50529											4.22547
	5.57859											4.22754
	5.59208											4.27749
	5.60797											4.28354
	5.61691											4.29017
	5.65441											4.30176
	5.66633											4.34031
	5.67393											4.3569
	5.69453											4.47089
	5.71692											4.51134
	5.77546											4.58548
	5.78266											4.62253
	5.79271											4.62485
	5.83083											4.64213
	5.8572											4.67571
	5.86693											4.69338
	5.89506											4.72611
	5.90519											4.7491
	5.91176											4.7552
	5.91202											4.76385
	5.92812											4.77883
	5.9547											4.87949
	5.96569											4.90221
	5.96656											4.90784
	5.96992											5.02245
	5.97777											5.04303
	5.98279											5.10931
	5.9842											5.12598
	5.99756											5.18637
	6.01068											5.18893
	6.01497											5.21191
	6.03283											5.34937
	6.05879											5.40446
	6.08986											5.40643
	6.0912											5.46129
	6.09475											5.46366
	6.11036											5.51367
	6.12263											5.51629
	6.12555											5.54241
	6.13874											5.56505
	6.14588											5.61717
	6.15163											5.63357
	6.15561											5.66927
	6.1572											5.68539
	6.15803											5.73499
	6.17085											5.78121
	6.17134											5.85212
	6.17522											5.88527
	6.18635											5.97866
	6.18935											6.27054
	6.19597											6.40712
	6.20254											7.02627
	6.20421											-0.203424
	6.20533											-0.184244
	6.21063											-0.171891
	6.21401											-0.153748
	6.22328											-0.145985
	6.2454											-0.140351
	6.2524											-0.131376
	6.25611											-0.127809
	6.25819											-0.126779
	6.27174											-0.11509
	6.27784											-0.0601793
	6.27976											-0.0524862
	6.2823											-0.040404
	6.28685											0.00282087
	6.28716											0.0202808
	6.2881											0.0232859
	6.29618											0.0273775
	6.29795											0.0329877
	6.30144											0.0412979
	6.30257											0.0530504
	6.31067											0.0586592
	6.31519											0.085592
	6.32232											0.104072
	6.3292											0.111316
	6.33127											0.122857
	6.33731											0.143048
	6.34421											0.181818
	6.34851											0.223828
	6.35352											0.285396
	6.35945											0.30656
	6.36659											0.310769
	6.36739											0.320402
	6.3725											0.334749
	6.37405											0.340189
	6.37581											0.340782
	6.37894											0.5
	6.37908											0.532009
	6.38173											0.568966
	6.38288											0.637647
	6.38652											0.670922
	6.39143											0.686589
	6.41289											0.698337
	6.41348											0.707895
	6.41676											0.713085
	6.4226											0.713535
	6.42332											0.758149
	6.4278											0.771111
	6.4335											0.794118
	6.43458											0.806747
	6.43509											0.938023
	6.43743											1.04
	6.4467											1.11444
	6.45273											1.15902
	6.45442											1.20351
	6.46343											1.2262
	6.47096											1.23184
	6.47433											1.24621
	6.48188											1.26525
	6.48605											1.26614
	6.49241											1.28725
	6.49271											1.32058
	6.49307											1.32289
	6.50022											1.32802
	6.50647											1.33039
	6.51014											1.39372
	6.51787											1.4486
	6.52807											1.49764
	6.53368											1.5082
	6.53533											1.54006
	6.5413											1.58405
	6.54191											1.6097
	6.54305											1.67141
	6.54334											1.6733
	6.54545											1.67843
	6.54911											1.68995
	6.54918											1.69493
	6.55313											1.71409
	6.56149											1.76565
	6.5676											1.78246
	6.56911											1.80416
	6.58461											1.85413
	6.59481											1.8637
	6.59565											1.89586
	6.59957											1.9146
	6.60268											1.91527
	6.60803											1.94889
	6.62418											1.96048
	6.62537											1.97755
	6.62647											1.98071
	6.62662											1.99163
	6.62831											2.01255
	6.63171											2.0889
	6.63654											2.10169
	6.64585											2.12169
	6.6483											2.15308
	6.64974											2.15773
	6.66114											2.16539
	6.66984											2.16997
	6.68649											2.1766
	6.68651											2.19001
	6.68809											2.20342
	6.68966											2.21588
	6.69163											2.2625
	6.69898											2.28278
	6.70187											2.28497
	6.70768											2.29279
	6.71354											2.29835
	6.71513											2.34642
	6.71564											2.34736
	6.71971											2.38767
	6.72025											2.4034
	6.72332											2.40647
	6.72394											2.40757
	6.72514											2.43726
	6.73176											2.45505
	6.73402											2.48501
	6.73971											2.5122
	6.74504											2.53114
	6.74656											2.54709
	6.7512											2.54956
	6.75152											2.55347
	6.75333											2.58365
	6.75995											2.607
	6.76283											2.63333
	6.76346											2.65006
	6.76404											2.67226
	6.76682											2.69218
	6.77182											2.7104
	6.77491											2.73951
	6.77648											2.75387
	6.77703											2.76433
	6.77874											2.76553
	6.7791											2.77189
	6.77945											2.77608
	6.78122											2.78586
	6.78271											2.79013
	6.78498											2.79279
	6.78728											2.81881
	6.79935											2.81881
	6.80417											2.83044
	6.80882											2.84487
	6.81227											2.85899
	6.81809											2.86867
	6.81867											2.87801
	6.82081											2.88128
	6.8216											2.90014
	6.82189											2.90533
	6.82419											2.90591
	6.82607											2.9105
	6.84126											2.91797
	6.85192											2.93196
	6.85398											2.9468
	6.85934											2.95182
	6.86822											2.97171
	6.86907											2.97759
	6.87188											2.97986
	6.87443											3.00537
	6.88345											3.01278
	6.89435											3.01745
	6.89875											3.04804
	6.90578											3.05323
	6.91005											3.06017
	6.9143											3.07337
	6.91536											3.07836
	6.92346											3.08802
	6.92783											3.1097
	6.92817											3.12366
	6.93306											3.12554
	6.93402											3.12637
	6.93755											3.15376
	6.94495											3.18366
	6.94952											3.18369
	6.95261											3.1866
	6.95381											3.20727
	6.96764											3.21596
	6.97222											3.24667
	6.97331											3.25848
	6.97791											3.27039
	6.97911											3.27229
	6.98621											3.28674
	7.01613											3.29179
	7.02799											3.29507
	7.0331											3.3228
	7.04338											3.32636
	7.04969											3.33631
	7.10411											3.3701
	7.20079											3.37019
	7.22012											3.37943
	7.2717											3.38462
	7.357											3.41088
	7.48122											3.41483
	7.51352											3.42657
	-0.108781											3.43399
	-0.0806452											3.4363
	-0.0329567											3.43669
	-0.0329218											3.44726
	-0.00597015											3.45094
	0											3.45399
	0.00780488											3.45928
	0.00810811											3.46875
	0.0111111											3.48429
	0.0146699											3.4993
	0.0171748											3.51292
	0.0189243											3.5139
	0.0197701											3.52428
	0.0211009											3.53609
	0.0233236											3.53652
	0.0253807											3.54207
	0.0265442											3.55236
	0.0266535											3.5537
	0.0285714											3.56776
	0.0295324											3.57282
	0.0311653											3.58127
	0.0319878											3.58508
	0.0328767											3.60866
	0.0335821											3.61123
	0.0350467											3.61742
	0.0354839											3.61886
	0.0376344											3.61943
	0.0382979											3.62492
	0.0394412											3.62899
	0.0407332											3.63683
	0.0409722											3.6456
	0.0412869											3.64741
	0.0421217											3.65897
	0.0440367											3.66402
	0.0457143											3.66596
	0.046832											3.67072
	0.0471698											3.68285
	0.0499168											3.68406
	0.0543033											3.6912
	0.0550071											3.69499
	0.0551378											3.69935
	0.0556745											3.70713
	0.0599572											3.71472
	0.0615764											3.71775
	0.0650358											3.72331
	0.0654596											3.76241
	0.066313											3.76706
	0.0670996											3.77497
	0.0704545											3.77935
	0.0712411											3.79001
	0.0716934											3.79254
	0.0720974											3.80181
	0.0847458											3.81104
	0.0883483											3.8142
	0.0909091											3.81598
	0.0929293											3.82669
	0.0970608											3.82997
	0.0992608											3.84171
	0.107692											3.84196
	0.111278											3.86422
	0.113586											3.87027
	0.130112											3.88251
	0.137383											3.88302
	0.141618											3.93455
	0.142523											3.95124
	0.164224											3.96032
	0.182979											3.96761
	0.186069											3.98009
	0.199367											3.9814
	0.201174											3.99788
	0.20438											4.012
	0.221268											4.04478
	0.221965											4.05781
	0.230851											4.06063
	0.243659											4.0649
	0.258984											4.06821
	0.286097											4.0696
	0.298507											4.11295
	0.306341											4.12444
	0.307943											4.13425
	0.310101											4.14017
	0.31554											4.14348
	0.387463											4.16258
	0.405523											4.17259
	0.424542											4.17285
	0.442042											4.1734
	0.446634											4.19078
	0.466403											4.20014
	0.467606											4.20307
	0.47479											4.20605
	0.480989											4.20679
	0.487973											4.21192
	0.49765											4.2212
	0.5525											4.23413
	0.562745											4.24286
	0.628812											4.28009
	0.653978											4.29252
	0.699301											4.29384
	0.743662											4.30981
	0.802764											4.3137
	0.843491											4.32646
	0.84439											4.33237
	0.884349											4.33474
	0.904145											4.37784
	0.931437											4.37799
	0.957286											4.40909
	0.998242											4.42173
	1.00194											4.4266
	1.02011											4.4313
	1.0211											4.4483
	1.16479											4.48254
	1.16983											4.5116
	1.2426											4.5322
	1.27048											4.553
	1.2735											4.5873
	1.31886											4.58927
	1.35278											4.59044
	1.38229											4.59322
	1.41643											4.61072
	1.45036											4.61253
	1.47359											4.6202
	1.49203											4.63559
	1.64242											4.65097
	1.67481											4.65615
	1.74482											4.68679
	1.80889											4.72177
	1.84551											4.73478
	1.89913											4.73979
	1.91836											4.77098
	1.96128											4.78196
	1.98617											4.8262
	1.999											4.83905
	2.06984											4.83982
	2.0706											4.84416
	2.09786											4.86783
	2.26078											4.88146
	2.26221											4.90167
	2.33725											4.9031
	2.3994											4.95146
	2.40205											4.96659
	2.40537											4.97513
	2.4623											4.97818
	2.50746											4.98079
	2.52284											4.98814
	2.74033											4.98997
	2.75014											4.99178
	2.78353											4.99537
	2.82279											4.99685
	2.85504											5.00734
	3											5.01906
	3.00677											5.04177
	3.01766											5.09414
	3.02275											5.09532
	3.05258											5.13192
	3.05333											5.14167
	3.20191											5.16743
	3.24686											5.17347
	3.36209											5.18767
	3.43897											5.19327
	3.4719											5.19676
	3.47507											5.26673
	3.50883											5.35701
	3.52888											5.36453
	3.62939											5.36906
	3.68335											5.37244
	3.72543											5.37323
	3.82192											5.41369
	3.82436											5.414
	4.09779											5.43217
	4.12257											5.44904
	4.14227											5.51034
	4.20426											5.5373
	4.24425											5.54434
	4.36656											5.54533
	4.38246											5.58171
	4.4194											5.58381
	4.4296											5.73457
	4.45183											5.80577
	4.51487											5.82498
	4.52185											5.87462
	4.55245											5.94726
	4.56939											5.94809
	4.61664											5.96887
	4.62688											6.00244
	4.62725											6.00937
	4.63549											6.04737
	4.6455											6.13799
	4.64606											6.17072
	4.66135											6.46391
	4.69312											6.75473
	4.759											6.88739
	4.80028											7.46519
	4.82246											-0.0412764
	4.86718											0.0424701
	4.91235											0.0565068
	4.91365											0.0684932
	4.93823											0.100185
	4.95851											0.196809
	4.9647											0.252381
	5.13181											0.315972
	5.20367											3.0804
	5.24373											3.40821
	5.28462											3.4775
	5.31395											4.06356
	5.34419											4.19141
	5.36588											4.24938
	5.38038											4.49645
	5.50728											4.50051
	5.52406											4.64056
	5.54243											4.68456
	5.63129											4.69663
	5.63971											4.77503
	5.64939											4.81646
	5.65159											4.92569
	5.67529											4.94462
	5.68434											4.97504
	5.72376											5.12839
	5.74924											5.19795
	5.76818											5.24375
	5.81569											5.25652
	5.82456											5.27928
	5.87534											5.42526
	5.88363											5.46615
	5.91729											5.47072
	6.01776											5.50919
	6.05296											5.51139
	6.05297											5.51638
	6.12462											5.52755
	6.13833											5.54179
	6.15022											5.55577
	6.16802											5.55882
	6.1951											5.59
	6.20802											5.62124
	6.21201											5.6351
	6.25841											5.64388
	6.2828											5.6555
	6.30055											5.70991
	6.3224											5.71149
	6.33053											5.73653
	6.33424											5.74502
	6.34432											5.77061
	6.41542											5.77382
	6.42409											5.77923
	6.48291											5.80081
	6.52508											5.81671
	6.56563											5.84223
	6.57466											5.84367
	6.58917											5.8802
	6.6303											5.8904
	6.67128											5.89208
	6.76411											5.91677
	6.80214											5.92396
	6.80271											5.93986
	6.81512											5.94042
	6.84337											5.9574
	6.89499											5.9596
	6.91108											5.98054
	6.93883											5.98357
	6.94458											5.98416
	6.96021											5.99076
	6.96954											5.9913
	6.99155											6.00967
	6.99876											6.01556
	7.03453											6.02226
	7.04248											6.04147
	7.08751											6.04153
	7.08873											6.0441
	7.08912											6.04608
	7.09347											6.06081
	7.11314											6.06143
	7.13864											6.0631
[truncated: 1,073 more rows]

## Sheet: Fig. 2
Fig. 2c																		Fig. 2e
	Localization index												Localization index		ΔF/F				Localization index																									Localization index		Neutrite brightness
	#1	#2	#3	#4	#5	#6	#7	#8	#9	#10			Mean	S.E.M	Mean	S.E.M			#1'	#2'	#3'	#4'	#5'	#6'	#7'	#8'	#9'	#10'	#11'	#12'	#13'	#14'	#15'	#16'	#17'	#18'	#19'	#20'	#21'	#22'	#23'			Mean	S.E.M	Mean	S.E.M
	0.738495	1.81671	0.667152	0.421871	1.38377	1.24635	0.959767	1.07993	1.34113	1.05715		#1	0.796181	0.072114	2.62341	0.268101			1.73882	1.61637	1.40786	1.50196	1.60249	1.43228	1.54707	1.73232	1.73539	1.24963	1.66115	1.24777	1.61771	1.74101	1.68863	1.27415	1.67477	1.47391	1.44663	1.72093	1.74224	1.70289	1.55967		#1'	1.71148	0.01178	212.481	9.53313
	0.710544	1.67953	0.780928	0.601804	1.38883	1.71111	1.07053	1.21328	2.08205	1.23797		#2	1.48467	0.266412	0.963431	0.183036			1.69348	1.65382	1.51403	1.70413	1.6693	1.21501	1.6544	1.64223	1.67689	1.29597	1.50916	1.11571	1.49844	1.70231	1.68316	0.657841	1.64296	1.5102	1.67234	1.71769	1.46805	1.73292	1.48535		#2'	1.63357	0.027474	223.593	9.25904
	0.939504	0.957762	0.82472	1.15532	1.16063	1.65845	0.969702	1.20107	1.71126	1.18643		#3	0.7576	0.046958	0.81774	0.03189			1.67538	1.66628	1.4551	1.58454	1.61382	1.30923	1.60284	1.6679	1.74619	1.35032	1.57032	1.14031	1.69173	1.59809	1.58294	0.409436	1.70871	1.61763	1.76081	1.65732	1.59132	1.60653	1.51493		#3'	1.48193	0.027259	243.751	24.6681
												#4	0.72633	0.220693	0.527157	0.316168			1.66301	1.4793	1.60701	1.78371	1.74026	1.58643	1.64959	1.7371	1.72932	1.39854	1.65925	1.2905	1.71885	1.45567	1.69693	0.684604	1.69686	1.71301	1.63427	1.77698	1.63304	1.68452	1.64654		#4'	1.67816	0.029109	153.834	6.6652
												#5	1.31107	0.075238	1.95697	0.656128			1.71039	1.77612	1.53048	1.74605	1.68276	1.53427	1.59731	1.64911	1.73937	1.34618	1.69486	1.19105	1.574	1.77368	1.52516	0.709566	1.72415	1.7143	1.64776	1.77005	1.68196	1.64425	1.6803		#5'	1.64369	0.024696	167.944	7.80197
	ΔF/F											#6	1.53864	0.146931	0.338854	0.098766			1.75276	1.66159	1.32654	1.6788	1.63947	1.56747	1.66467	1.63171	1.65859	1.25443	1.53817	1.13898	1.58855	1.64676	1.65111	0.701668	1.72428	1.62976	1.55007	1.73171	1.63657	1.64213	1.58733		#6'	1.48785	0.047439	192.421	10.9908
	#1	#2	#3	#4	#5	#6	#7	#8	#9	#10		#7	1	0.035382	0.971283	0.456583			1.74558	1.6823	1.48968	1.69585	1.74677	1.65336	1.65154	1.63039	1.73803	1.31475	1.66069	1.24786	1.55078	1.71764	1.65226	0.706585	1.7342	1.66717	1.62638	1.60325	1.6521	1.58447	1.66742		#7'	1.61541	0.013739	232.049	11.0052
	2.77831	0.854987	0.798605	0.482511	1.39557	0.273294	0.648843	3.80495	2.94794	3.05621		#8	1.16476	0.042562	4.19471	0.639303			1.74659	1.57298	1.54296	1.6648	1.5237	1.55519	1.59657	1.70042	1.75432	1.11098	1.65839	1.29321	1.6577	1.78401	1.6906	0.599843	1.68026	1.66302	1.6129	1.66504	1.64761	1.60268	1.61015		#8'	1.65194	0.025863	211.581	9.21391
	2.31384	0.860548	0.854554	0.863275	2.67827	0.290819	1.49374	4.93252	2.53524	5.11317		#9	1.71148	0.213887	2.80084	0.230462			1.67732	1.59336	1.46372	1.7436	1.57461	1.53741	1.57468	1.47625	1.74494	1.44278	1.56111	1.18518	1.59557	1.76419	1.64893	0.59291	1.6825	1.68815	1.65361	1.67498	1.65291	1.66153	1.68978		#9'	1.72478	0.011139	424.799	22.5447
	2.77809	1.17476	0.800062	0.235685	1.79707	0.452449	0.771268	3.84665	2.91935	4.98109		#10	1.16052	0.053782	4.38349	1.15136																											#10'	1.30707	0.03225	290.717	24.8843
																																											#11'	1.61257	0.02248	283.421	19.8031
																			Neutrite brightness																								#12'	1.20562	0.022317	326.583	32.3959
																			#1'	#2'	#3'	#4'	#5'	#6'	#7'	#8'	#9'	#10'	#11'	#12'	#13'	#14'	#15'	#16'	#17'	#18'	#19'	#20'	#21'	#22'	#23'		#13'	1.61037	0.023208	216.528	13.8187
																			284.332	243.352	249.96	115.164	160.712	175.063	242.285	167.399	454.606	325.408	348.564	313.818	229.978	212.798	255.946	159.107	191.571	265.331	187.778	189.373	247.756	188.09	187.15		#14'	1.68704	0.035357	176.171	6.58111
																			201.119	228.827	180.976	168.46	152.504	169.178	191.879	202.614	453.741	248.222	254.55	242.833	292.018	179.664	180.962	127.086	179.493	278.42	157.975	181.105	182.449	287.078	163.066		#15'	1.64664	0.01916	226.531	17.9577
																			218.889	223.593	174.815	141.867	160.6	164.859	244.96	207.193	414.882	223.988	210.081	271.257	160.656	184.092	206.286	115.078	186.42	263.18	215.913	204.299	188.358	239.167	218.764		#16'	0.704067	0.077958	126.263	4.30624
																			218.552	231.725	177.16	161.661	153.079	244.274	175.609	183.988	399.017	459.008	240.701	531.483	202.782	160.808	231.059	123.659	163.998	289.099	239.66	131.74	239.574	249.664	150.96		#17'	1.69652	0.009793	192.874	6.23541
																			204.985	170.508	221.388	149.274	150.094	181.386	236.141	245.993	523.199	226.437	337.154	223.25	228.072	165.898	183.719	122.452	172.549	241.601	268.958	220.528	180.386	265.673	157.196		#18'	1.63079	0.028556	285.123	11.2793
																			198.918	218.602	223.276	146.408	151.684	156.769	244.97	204.632	351.859	295.994	223.907	292.966	177.888	198.928	216.418	125.004	206.771	319.659	275.952	186.071	193.27	219.501	194.269		#19'	1.62275	0.028781	212.114	14.3877
																			196.962	189.985	395.637	175.785	190.085	185.334	283.803	217.79	515.322	320.277	380.044	376.292	262.398	169.52	356.172	116.857	204.623	348.528	215	249.319	232.413	321.661	170.555		#20'	1.70199	0.018851	191.655	10.742
																			190.376	253.828	325.34	146.197	172.616	243.407	254.102	218.543	380.224	287.698	285.909	278.563	190.317	151.593	197.08	122.029	215.563	303.268	160.262	177.066	201.28	214.782	182.707		#21'	1.63398	0.024792	206.008	8.80183
																			198.194	251.912	245.203	179.694	220.118	211.521	214.693	256.077	330.344	229.416	269.88	408.785	204.644	162.239	211.137	125.096	214.877	257.022	187.531	185.401	188.587	265.493	227.532		#22'	1.65133	0.016457	250.123	13.4971
																																											#23'	1.60461	0.024524	183.578	8.85697

## Sheet: Fig. 3
Fig. 3c					Fig. 3d							Fig. 3e									Fig. 3f													Fig. 3g
	ΔF/F					Log10[L-lactate(nM)]	eLACCO2.1		deLACCO1				Log10[Ca2+(nM)]	eLACCO1.1		eLACCO2.1		deLACCO1				Time (min)	eLACCO1.1		eLACCO2.1			τon			τoff				Time (min)	EGFP		eLACCO1.1 (L-lactate (-))		eLACCO1.1 (L-lactate (+))		eLACCO2.1 (L-lactate (-))		eLACCO2.1 (L-lactate (+))		deLACCO1 (L-lactate (-))		deLACCO1 (L-lactate (+))
	eLACCO1.1	eLACCO2.1	deLACCO1				Mean	S.E.M.	Mean	S.E.M.				Mean	S.E.M.	Mean	S.E.M.	Mean	S.E.M.				Mean	S.D.	Mean	S.D.		eLACCO1.1	eLACCO2.1		eLACCO1.1	eLACCO2.1				Mean	S.E.M.	Mean	S.E.M.	Mean	S.E.M.	Mean	S.E.M.	Mean	S.E.M.	Mean	S.E.M.	Mean	S.E.M.
	3.80163	9.20347	0.0454147			3	0	0	0	0			2	0	0	0	0	0	0			0	-0.0196875	0.00593294	-0.0208794	0.00461499		65.1	63.12		34.74	19.728			0	1	0	1	0	1	0	1	0	1	0	1	0	1	0
	6.90514	8.70409	0.0333002			4	0.237887	0.0460018	0.0298907	0.00862475			3	-0.0186008	0.00609386	0.00189039	0.00768371	0.0145863	0.00623433			0.5	-0.00343597	0.00221451	-0.00360786	0.00143083		64.62	62.94		28.23	21.63			0.154	0.989627	0.000353496	0.991729	0.00139257	0.990064	0.00129146	0.995286	0.000882587	0.990968	0.000698775	0.9819	0.000488324	0.980857	0.00056434
	5.99571	7.84872	0.0185572			5	1.44228	0.0986313	0.0432662	0.0117463			4	-0.038361	0.00958856	0.0220412	0.0139475	0.0163247	0.0105415			1	0.00654486	0.00390502	0.00695232	0.00203664		79.08	53.034		25.476	18.492			0.307	0.988307	0.000515817	0.988224	0.00153111	0.986729	0.00136166	0.99225	0.00109229	0.985999	0.00070065	0.975239	0.000682444	0.97432	0.000570495
	7.38005	7.42649	0.0454426			6	5.13903	0.174321	0.0486502	0.0129647			5	0.0685725	0.014569	0.24607	0.0326879	0.0190197	0.0122112			1.5	0.0165786	0.00650504	0.0175349	0.00369327		70.68	49.338		22.26	21.522			0.459	0.986692	0.00056942	0.986383	0.00134035	0.983753	0.00168555	0.988197	0.000877012	0.981226	0.000850151	0.971919	0.000639877	0.970652	0.000486824
	7.34621	8.54468	0.0478177			6.47712	6.78316	0.20991	0.0444015	0.0138883			5.47712	0.233669	0.0278762	0.54808	0.0557856	0.0104212	0.0132031			2	0.325462	0.0420858	0.439964	0.0208558		68.28	57.522		28.176	20.784			0.612	0.986249	0.000510726	0.984787	0.00145174	0.979308	0.00155823	0.98582	0.000996604	0.976028	0.000798361	0.968567	0.000703484	0.966388	0.000498629
	7.13652	9.3295	0.0654107			7	7.69136	0.234013	0.0392117	0.0141616			6	0.39427	0.0459234	0.836923	0.0761619	0.0171918	0.0141162			2.5	0.591108	0.0316168	0.67827	0.0196166		84	55.98		19.854	20.166			0.765	0.984944	0.000683754	0.981768	0.00150691	0.979196	0.00205833	0.982512	0.00158541	0.970567	0.000895807	0.964906	0.000761611	0.963889	0.000467093
	6.80451	9.43529	0.0480774			7.47712	7.98886	0.24375	0.0233777	0.0139986			6.47712	0.50062	0.0550883	0.986584	0.0896684	0.0193948	0.0145092			3	0.71429	0.0281758	0.777557	0.017676		75.6	53.298		23.4	20.742			0.917	0.984719	0.000465596	0.98425	0.0013684	0.976037	0.00173881	0.980685	0.00144126	0.965092	0.000819206	0.96062	0.000854978	0.960591	0.000434969
	6.76944	8.38232	0.0333256										7	0.518801	0.0491102	1	0.0911581	0.00420469	0.0148525			3.5	0.785157	0.0285905	0.837485	0.0163133		78.9	56.622		19.818	21.03			1.068	0.983495	0.000448763	0.978762	0.00169225	0.972732	0.00173536	0.977243	0.00167757	0.959976	0.000859264	0.95751	0.000971323	0.957409	0.000553395
	6.91092	8.01381	0.0359131																			4	0.831693	0.0234817	0.879638	0.0178603		78.12	59.424		20.13	16.098			1.221	0.983397	0.000426364	0.976945	0.00164724	0.970139	0.001925	0.973713	0.00157558	0.954241	0.000970991	0.953785	0.000996651	0.95422	0.000555008
	6.12749	10.0784	0.0920463																			4.5	0.866509	0.0235652	0.90449	0.0161584		71.88	55.884		22.098	18.864			1.374	0.982444	0.000477403	0.977343	0.00232728	0.966606	0.00223682	0.972291	0.00172832	0.949892	0.00105838	0.950137	0.00117543	0.950215	0.000620788
	6.03329	8.73743	0.0610883																			5	0.899434	0.035567	0.926236	0.0128661			57.918			19.11			1.528	0.981609	0.000616981	0.975438	0.00180714	0.965489	0.00206272	0.96963	0.00188001	0.944797	0.0013053	0.945842	0.00128037	0.947366	0.000783756
	5.76654	9.10023	0.0700475																			5.5	0.916175	0.0309921	0.938193	0.0103731			60.06			20.868			1.68	0.981231	0.000407162	0.974486	0.00190485	0.963363	0.00224646	0.967885	0.00193783	0.939711	0.00125612	0.942795	0.00130274	0.944107	0.000763424
	6.60041	9.93931	0.0635699																			6	0.936432	0.0265035	0.949945	0.00934739			60.84			19.824			1.834	0.980368	0.000448756	0.972638	0.00139286	0.960461	0.00191118	0.964729	0.00239299	0.934457	0.00143757	0.938916	0.00143873	0.940386	0.000866002
	6.44372	7.50479	0.0458634																			6.5	0.947079	0.0233219	0.964896	0.00926315									1.986	0.979684	0.000476684	0.971562	0.00183178	0.958471	0.00256268	0.961967	0.00242893	0.929874	0.00184066	0.935831	0.00161138	0.936841	0.000829927
		8.34965	0.0526783																			7	0.961924	0.0174867	0.981196	0.0102132									2.139	0.97885	0.000366933	0.97068	0.00174006	0.956523	0.00222084	0.960133	0.00259689	0.925504	0.00172766	0.932387	0.00166162	0.933705	0.000989603
		8.63783	0.0554056																			7.5	0.973871	0.0181062	0.988371	0.00822526									2.291	0.977685	0.000464626	0.969002	0.00194057	0.953163	0.00249137	0.956882	0.00260772	0.919793	0.00170506	0.928718	0.0017464	0.930635	0.00110205
		10.7529																				8	0.981495	0.0158811	0.992974	0.00749193									2.444	0.977246	0.000489584	0.969347	0.00198006	0.952168	0.00221349	0.955969	0.00261804	0.915309	0.00185601	0.925476	0.00184541	0.927217	0.00113485
		8.18641																				8.5	0.976091	0.011778	0.994197	0.00211551									2.597	0.976523	0.000445087	0.964137	0.00259082	0.94897	0.00252512	0.952768	0.00283516	0.910146	0.00185908	0.92153	0.00192019	0.924803	0.00124033
																						9	0.984588	0.0111488	0.996793	0.00370657									2.749	0.975582	0.000557809	0.96331	0.00235397	0.947298	0.00273316	0.951332	0.00305959	0.905862	0.00214463	0.917958	0.00197617	0.920877	0.00133737
																						9.5	0.997706	0.00427087	0.994472	0.00590387									2.903	0.974735	0.000393157	0.963071	0.00241716	0.943844	0.00291409	0.949864	0.00286138	0.902041	0.00288656	0.915338	0.00210982	0.918095	0.00148294
																						10	0.306178	0.0913819	0.250987	0.0327841									3.056	0.973458	0.000587381	0.961002	0.00310377	0.941969	0.00310829	0.947774	0.00317083	0.89634	0.00236017	0.911799	0.00212188	0.914842	0.00155309
																						10.5	0.114859	0.035713	0.115839	0.0262377									3.208	0.973038	0.000590256	0.95942	0.0026787	0.939663	0.00333613	0.945939	0.00335328	0.891423	0.00229671	0.908466	0.00231136	0.911706	0.00160874
																						11	0.0580848	0.0251658	0.0756261	0.0296496									3.361	0.972121	0.000474312	0.959838	0.0020976	0.936072	0.00328552	0.943839	0.00366213	0.887156	0.00243456	0.905257	0.00234837	0.909186	0.00171672
																						11.5	0.0288574	0.020402	0.0551043	0.0250146									3.514	0.971679	0.000386932	0.956322	0.00277142	0.934231	0.00332782	0.943038	0.00372261	0.882015	0.00241684	0.90128	0.00247029	0.905988	0.00179973
																						12	0.0173388	0.0195732	0.0459993	0.0247935									3.668	0.970312	0.000499887	0.957568	0.00202997	0.931223	0.00356273	0.939962	0.00346148	0.877188	0.00246651	0.898209	0.00258397	0.902962	0.00194315
																						12.5	0.0222386	0.0279856	0.0455068	0.0241524									3.82	0.969573	0.000595005	0.954231	0.00329502	0.928789	0.00380888	0.938836	0.00396946	0.873075	0.00267093	0.895012	0.00254743	0.899717	0.00194663
																						13	0.037591	0.0487298	0.044096	0.0237452									3.973	0.968617	0.000483812	0.956315	0.00238618	0.927206	0.00390785	0.936306	0.00406797	0.868414	0.00266134	0.89203	0.0026202	0.896737	0.00194775
																																			4.125	0.968069	0.000590032	0.9522	0.0027354	0.925374	0.00398111	0.934061	0.00450533	0.864105	0.00279695	0.888846	0.00271426	0.893607	0.0020908
																																			4.279	0.967277	0.000539226	0.952369	0.00278478	0.922515	0.00410929	0.933793	0.00423069	0.859489	0.00276157	0.885768	0.00284839	0.8914	0.0023662
																																			4.431	0.966573	0.000456638	0.95193	0.00228977	0.919482	0.00416829	0.93206	0.00447132	0.854775	0.0030394	0.882241	0.00280782	0.887875	0.00237034
																																			4.584	0.965908	0.000446631	0.94909	0.00341336	0.917771	0.00422046	0.93003	0.00442308	0.850139	0.00303741	0.879473	0.00292315	0.884628	0.00235293
																																			4.736	0.9654	0.000461819	0.949788	0.00320733	0.915302	0.00425266	0.927862	0.00454539	0.846497	0.00332523	0.876138	0.00298211	0.882249	0.00264712
																																			4.889	0.964255	0.000534103	0.945748	0.0024931	0.912843	0.00427435	0.92665	0.00481735	0.842494	0.0035281	0.87332	0.0031904	0.878804	0.00251866
																																			5.041	0.963178	0.000422444	0.946003	0.00257612	0.911037	0.00480253	0.925897	0.00465414	0.838092	0.00330097	0.870369	0.00322292	0.876729	0.00273643
																																			5.193	0.962676	0.000378411	0.943532	0.00216969	0.908997	0.00454251	0.924133	0.0047857	0.834364	0.00377618	0.867321	0.00326434	0.874109	0.002728
																																			5.346	0.962006	0.000475838	0.946787	0.00206935	0.906694	0.00459853	0.922617	0.00497274	0.830437	0.00369895	0.864817	0.0032754	0.871256	0.00278097
																																			5.499	0.960801	0.000532548	0.943899	0.00263496	0.90488	0.00486392	0.921662	0.00503589	0.825901	0.00375606	0.861776	0.00335882	0.868973	0.00275727
																																			5.651	0.960321	0.000497035	0.942241	0.00269438	0.902095	0.00508114	0.919282	0.00538431	0.821987	0.00392554	0.859141	0.00343499	0.865311	0.00298548
																																			5.803	0.959256	0.000484111	0.940586	0.0031796	0.899587	0.00520631	0.917521	0.00538762	0.818304	0.00410545	0.856218	0.00355435	0.863312	0.00307157
																																			5.955	0.958811	0.000505476	0.93981	0.00299021	0.896645	0.00516423	0.915632	0.00561736	0.813906	0.00440616	0.853782	0.00356886	0.860269	0.00317099
																																			6.108	0.958071	0.000407685	0.939839	0.00261511	0.895126	0.00534173	0.913815	0.00569665	0.810179	0.00431745	0.850529	0.00363633	0.857957	0.00312337
																																			6.261	0.956851	0.000555157	0.936613	0.00277642	0.891923	0.00570269	0.913187	0.0056344	0.80604	0.00426011	0.847441	0.00369481	0.855256	0.0032952
																																			6.415	0.956366	0.000546522	0.936003	0.00336369	0.89073	0.00568397	0.911613	0.00564326	0.802589	0.00481177	0.845309	0.00374059	0.853415	0.00327686
																																			6.568	0.955204	0.000578984	0.934793	0.00298611	0.889057	0.00576265	0.910721	0.00593232	0.797633	0.00451607	0.842468	0.00381275	0.850133	0.00329427
																																			6.719	0.954365	0.000617995	0.935454	0.00288191	0.885672	0.00580902	0.909035	0.0061308	0.793939	0.00460418	0.839889	0.00392225	0.847384	0.00343768
																																			6.872	0.953812	0.00057111	0.933991	0.0031667	0.884771	0.00565517	0.90753	0.00603038	0.78971	0.00445375	0.836964	0.00392059	0.844655	0.0035007
																																			7.026	0.952959	0.000690802	0.931208	0.00355205	0.881822	0.00587664	0.906924	0.00619936	0.785593	0.00436051	0.83402	0.00396397	0.842665	0.00354978
																																			7.178	0.952368	0.000576575	0.930108	0.00329355	0.878993	0.0062327	0.904859	0.00655429	0.782023	0.0044978	0.831884	0.00402359	0.840094	0.0035421
																																			7.33	0.951464	0.000581946	0.928986	0.00282721	0.87623	0.00616859	0.904337	0.00665302	0.777962	0.00460768	0.829357	0.00412243	0.837908	0.00360007
																																			7.483	0.950351	0.00066747	0.928442	0.00367098	0.874982	0.00620639	0.901026	0.0063959	0.7737	0.00453967	0.826289	0.00411618	0.835396	0.00370352
																																			7.636	0.949324	0.000726044	0.930085	0.00342773	0.871739	0.00659283	0.900435	0.00672088	0.770621	0.00474856	0.823938	0.0040918	0.832975	0.00380218
																																			7.788	0.948301	0.000718561	0.924804	0.00346068	0.870726	0.00676269	0.898767	0.00678306	0.767015	0.0048317	0.821197	0.00417724	0.830337	0.00395938
																																			7.94	0.947376	0.000782971	0.928584	0.00348044	0.868873	0.00645349	0.898348	0.00719672	0.762922	0.00492248	0.818548	0.00417153	0.827766	0.00395533
																																			8.093	0.946861	0.000902588	0.925707	0.00369821	0.866143	0.00688739	0.896569	0.00721236	0.759698	0.00481355	0.816788	0.00429939	0.825725	0.00403053
																																			8.245	0.946131	0.000754509	0.922598	0.00372121	0.863303	0.00698515	0.895503	0.00684928	0.756741	0.00513583	0.814188	0.0042661	0.823296	0.00412753
																																			8.397	0.945122	0.000681856	0.921007	0.00367788	0.861504	0.00681089	0.894849	0.00707359	0.751931	0.0049673	0.811424	0.00443594	0.821067	0.00401245
																																			8.55	0.94476	0.000691863	0.920819	0.00417892	0.859924	0.00676254	0.894375	0.00745512	0.748313	0.00496277	0.809228	0.00441864	0.818868	0.0039807
																																			8.702	0.944197	0.000765317	0.920262	0.00389712	0.856375	0.0074145	0.891937	0.00745602	0.745048	0.00512421	0.806926	0.0044136	0.81697	0.00417955
																																			8.855	0.943368	0.000821953	0.918258	0.00406619	0.854655	0.00729636	0.891207	0.00769231	0.740816	0.00508613	0.804734	0.00453808	0.813912	0.00429968
																																			9.006	0.94172	0.000819778	0.917593	0.00413387	0.852768	0.0073456	0.889975	0.00775508	0.738137	0.00519333	0.801584	0.00454124	0.812498	0.00428509
																																			9.16	0.941555	0.000865404	0.917668	0.0034538	0.849798	0.00773045	0.888615	0.00790887	0.7343	0.00517941	0.799939	0.00460004	0.810358	0.00429347
																																			9.312	0.940554	0.000791291	0.916937	0.00396205	0.849032	0.00762942	0.887489	0.00814556	0.730742	0.00518167	0.797127	0.00462049	0.807515	0.00442372
																																			9.464	0.939497	0.000980242	0.91767	0.00361369	0.846326	0.00763476	0.885861	0.0082109	0.727184	0.00524545	0.79529	0.00469608	0.805661	0.00437633
																																			9.616	0.938652	0.000825868	0.913427	0.0043681	0.844679	0.00766412	0.88627	0.0082455	0.724369	0.00525267	0.792928	0.0046945	0.803015	0.00452139
																																			9.769	0.937634	0.000897846	0.913124	0.00408831	0.842223	0.00769681	0.884174	0.00835942	0.720732	0.00540726	0.791104	0.00470851	0.801641	0.00456569
																																			9.921	0.937199	0.000933421	0.913037	0.00467686	0.839499	0.00799359	0.883545	0.00859259	0.717199	0.00535515	0.788945	0.00479431	0.79959	0.00451279
																																			10.072	0.935978	0.000997956	0.910749	0.00361814	0.836822	0.00815317	0.882137	0.00828404	0.713656	0.00544174	0.786956	0.00480435	0.797409	0.00457428
																																			10.224	0.935592	0.000894697	0.91323	0.00374262	0.836813	0.00794846	0.881789	0.0084039	0.710967	0.00546966	0.784062	0.00483575	0.795189	0.00471208
																																			10.377	0.934779	0.000935025	0.909275	0.00442653	0.832224	0.00843002	0.880199	0.00863163	0.707674	0.00548412	0.78235	0.00484668	0.792961	0.00469748
																																			10.53	0.934041	0.00087289	0.907373	0.00418547	0.832009	0.00833164	0.879353	0.00868983	0.704637	0.00548924	0.779907	0.00480075	0.790906	0.00478368
																																			10.684	0.932995	0.000961411	0.906993	0.00474143	0.829804	0.00817234	0.878525	0.00876565	0.700712	0.00554137	0.777551	0.0048672	0.789448	0.00475439
																																			10.837	0.932483	0.0010524	0.905286	0.00428361	0.827173	0.00849388	0.876765	0.00910155	0.698235	0.0055555	0.775186	0.00488834	0.786671	0.00479285
																																			10.989	0.931812	0.000872141	0.905016	0.00413159	0.825506	0.00851512	0.876277	0.00899964	0.694558	0.00558484	0.773527	0.00496443	0.78517	0.00491384
																																			11.142	0.930805	0.00106156	0.90481	0.00478764	0.824584	0.00860936	0.876428	0.00903286	0.692097	0.00570207	0.771365	0.00491182	0.782875	0.00478489
																																			11.294	0.929766	0.00112763	0.902624	0.00435824	0.821989	0.00879446	0.874169	0.00899127	0.688974	0.00573574	0.769291	0.00491399	0.780216	0.00506107
																																			11.445	0.929235	0.00113277	0.900608	0.00399115	0.819912	0.00890516	0.873009	0.00933415	0.686001	0.0057789	0.76724	0.00497955	0.778305	0.00496991
																																			11.599	0.928172	0.00105355	0.901877	0.00451161	0.817315	0.0089185	0.871702	0.00949792	0.68277	0.00579509	0.76518	0.00509571	0.776198	0.00501537
																																			11.752	0.927439	0.000950141	0.899993	0.00388566	0.815017	0.00915561	0.870541	0.00978488	0.680128	0.00597883	0.763089	0.00512041	0.774081	0.00522908
																																			11.904	0.926503	0.00113847	0.897466	0.00431197	0.813407	0.00905132	0.871242	0.00946355	0.67637	0.00583757	0.760716	0.00506006	0.772552	0.00517558
																																			12.057	0.925959	0.00110623	0.89826	0.00485184	0.810918	0.00929788	0.869779	0.00952425	0.673585	0.00594187	0.758791	0.0051682	0.770655	0.00516975
																																			12.21	0.925182	0.00113561	0.897983	0.00472692	0.809818	0.00931439	0.868804	0.00977864	0.670644	0.00606401	0.757087	0.00527218	0.768815	0.00521202
																																			12.363	0.924558	0.00102662	0.894959	0.00499803	0.807327	0.00933924	0.868306	0.0097111	0.667912	0.0060731	0.755204	0.00522371	0.766687	0.00534348
																																			12.515	0.923891	0.00100291	0.894803	0.00531591	0.804827	0.00959324	0.867941	0.00975106	0.665337	0.00612805	0.753326	0.00517106	0.765288	0.00521602
																																			12.668	0.92255	0.00121397	0.893084	0.00519793	0.803183	0.00972845	0.867388	0.00994065	0.662177	0.00620316	0.751821	0.00525473	0.763135	0.00529976
																																			12.82	0.921832	0.00113596	0.89261	0.00432899	0.801344	0.00960442	0.866957	0.0102215	0.659296	0.00615476	0.749494	0.00522754	0.761695	0.00540935
																																			12.974	0.921869	0.00103415	0.892964	0.00485028	0.798465	0.00994285	0.864819	0.0101465	0.656311	0.00608179	0.747045	0.00529361	0.759498	0.00534359
																																			13.126	0.920461	0.0012335	0.890852	0.00460845	0.797019	0.00981839	0.864525	0.0100151	0.653723	0.00618523	0.74535	0.00518379	0.757663	0.00530648
																																			13.279	0.919284	0.00124012	0.890811	0.00520659	0.794643	0.0100247	0.864305	0.0101197	0.650979	0.0063094	0.743662	0.00533718	0.75586	0.00530559
																																			13.432	0.918937	0.00135255	0.889221	0.00492774	0.793489	0.00997245	0.862194	0.0104548	0.648369	0.00634238	0.741704	0.00521906	0.7541	0.00550877
																																			13.585	0.918194	0.00130718	0.888713	0.00520325	0.791031	0.0101664	0.861499	0.0104496	0.644879	0.00629509	0.739855	0.00530441	0.751665	0.00551922
																																			13.737	0.916957	0.00132044	0.889161	0.00487182	0.789172	0.0102763	0.861158	0.0105715	0.641759	0.00631379	0.738044	0.0052736	0.749878	0.00559843
																																			13.889	0.91638	0.00131816	0.88719	0.00561927	0.78717	0.0103466	0.86057	0.0103795	0.639464	0.0063373	0.736287	0.00534793	0.748516	0.00547479
																																			14.043	0.915824	0.001326	0.884934	0.00535703	0.784756	0.0104927	0.858949	0.0103738	0.637024	0.00632742	0.734398	0.00539796	0.746569	0.00562767
																																			14.195	0.915213	0.00129517	0.882953	0.00491954	0.782895	0.0106449	0.857916	0.0108838	0.634357	0.00642749	0.732405	0.00536495	0.745465	0.00567112
																																			14.347	0.914881	0.00133805	0.886068	0.00499436	0.781335	0.0104918	0.857407	0.0108033	0.632083	0.00645171	0.730467	0.00534178	0.743334	0.00574954
																																			14.501	0.913673	0.00142226	0.882791	0.0055147	0.779631	0.0105056	0.857445	0.0107874	0.629237	0.00649382	0.729035	0.00543518	0.741878	0.00581579
																																			14.654	0.912671	0.00133423	0.882752	0.00528087	0.777503	0.0107128	0.856098	0.0108124	0.62675	0.00647258	0.727221	0.0054861	0.740501	0.00579387
																																			14.806	0.912104	0.00129451	0.881424	0.00541639	0.775837	0.0106963	0.855136	0.0111207	0.623919	0.00654533	0.725116	0.00546259	0.738399	0.00571333
																																			14.959	0.911631	0.00132214	0.880746	0.00558196	0.773837	0.0107863	0.855744	0.0108373	0.62097	0.00653866	0.723606	0.00557281	0.736706	0.00578518
																																			15.112	0.910724	0.00130531	0.880805	0.00451961	0.772841	0.0106962	0.854138	0.010894	0.618598	0.00656538	0.721789	0.00549887	0.735123	0.00584073
																																			15.265	0.910089	0.00132926	0.87787	0.00569308	0.770132	0.0108972	0.852226	0.0108514	0.616095	0.00661228	0.720226	0.0054905	0.733334	0.00588183
																																			15.416	0.909273	0.0014049	0.877174	0.00514605	0.769557	0.0108768	0.852895	0.0110609	0.613713	0.00666177	0.718583	0.00548322	0.731633	0.00591801
																																			15.57	0.908042	0.00145624	0.875082	0.00538797	0.767103	0.0108738	0.850305	0.0114644	0.611103	0.0066148	0.716911	0.00556321	0.730029	0.00589793
																																			15.722	0.90737	0.00139683	0.875409	0.00556788	0.764483	0.0111635	0.85208	0.0113609	0.608592	0.0066705	0.715289	0.00556789	0.728084	0.00590617
																																			15.875	0.906352	0.001343	0.874071	0.00562964	0.762338	0.0111858	0.850058	0.0112153	0.606693	0.00666627	0.713684	0.00554449	0.727225	0.00597736
																																			16.027	0.906059	0.0014152	0.87296	0.00520487	0.760469	0.0112371	0.849945	0.0111206	0.604188	0.0067713	0.71156	0.00556095	0.724957	0.00598598
																																			16.18	0.904668	0.00139001	0.873137	0.00565996	0.758529	0.0114	0.849673	0.0114082	0.602039	0.0068069	0.71007	0.00563126	0.72361	0.00599718
																																			16.333	0.904236	0.00138373	0.872251	0.00611047	0.756988	0.0112788	0.847829	0.0113213	0.59899	0.00684468	0.708619	0.00558833	0.722143	0.00607683
																																			16.486	0.903766	0.00145998	0.87021	0.00555957	0.754737	0.0114142	0.847146	0.0113636	0.597288	0.00677579	0.707094	0.00555267	0.720252	0.00603135
																																			16.638	0.9027	0.0015443	0.868241	0.00581783	0.753641	0.0114704	0.847589	0.0113955	0.594714	0.0067934	0.705393	0.00561897	0.719116	0.00603867
																																			16.79	0.901531	0.00150601	0.869168	0.00536437	0.751726	0.0114721	0.845523	0.0115316	0.59199	0.00682747	0.703203	0.00561629	0.717354	0.00599784
																																			16.944	0.901098	0.00151655	0.86873	0.00583848	0.748384	0.0116167	0.844656	0.0118097	0.590273	0.00683354	0.702002	0.00569593	0.715907	0.00608873
																																			17.097	0.900132	0.00148678	0.86804	0.00543516	0.747549	0.0118609	0.844378	0.0116163	0.58782	0.00693965	0.700106	0.00569058	0.714293	0.00614108
																																			17.249	0.899391	0.00138782	0.865914	0.00537071	0.746903	0.0117406	0.843578	0.0117197	0.585865	0.00699081	0.698086	0.00563227	0.712501	0.00609288
																																			17.402	0.89906	0.00145112	0.865275	0.00578345	0.743611	0.0120476	0.841712	0.0119268	0.58362	0.00696784	0.697162	0.00567061	0.711434	0.0061334
																																			17.555	0.897549	0.00154142	0.864733	0.00559752	0.74228	0.0120469	0.842084	0.0117528	0.581717	0.0069881	0.695446	0.00556923	0.709957	0.00614292
																																			17.708	0.896944	0.00158078	0.863794	0.00612216	0.741551	0.011867	0.840885	0.0120949	0.579001	0.00706745	0.694422	0.00572367	0.708428	0.00611217
																																			17.86	0.896024	0.00157223	0.862789	0.00547288	0.739513	0.0119418	0.839889	0.0123097	0.57653	0.00712757	0.69232	0.00569719	0.706502	0.00620623
																																			18.011	0.895226	0.00160428	0.861045	0.00560662	0.736868	0.0122784	0.838683	0.0120714	0.574734	0.00702874	0.691187	0.0057264	0.70533	0.00608126
																																			18.165	0.894758	0.00155256	0.860368	0.00554787	0.73669	0.0121003	0.839159	0.0124291	0.572508	0.00713502	0.689327	0.00562737	0.704059	0.00624674
																																			18.316	0.893875	0.00147047	0.860089	0.00570119	0.733608	0.0121547	0.837829	0.0125996	0.57006	0.00711727	0.687735	0.00575831	0.702334	0.00611027
																																			18.469	0.89313	0.00162436	0.860334	0.00656155	0.731742	0.0123125	0.836871	0.0125626	0.568563	0.00717405	0.686142	0.00574532	0.701157	0.00622585
																																			18.623	0.892214	0.00154611	0.858801	0.00595797	0.729712	0.0124258	0.836735	0.0124753	0.566196	0.00717922	0.685098	0.00577829	0.699344	0.00633847
																																			18.775	0.891124	0.00158217	0.857415	0.0068573	0.728322	0.0123745	0.834521	0.0124994	0.564209	0.00715329	0.683848	0.0057736	0.698163	0.00633318
																																			18.926	0.890559	0.00164609	0.857699	0.0060226	0.726866	0.0125932	0.833881	0.0127236	0.56172	0.0071884	0.682132	0.00583545	0.696171	0.00635612
																																			19.08	0.889764	0.00163541	0.856285	0.00628117	0.725149	0.01265	0.834208	0.0127539	0.559303	0.0071725	0.680829	0.00575562	0.694784	0.00626781
																																			19.232	0.889502	0.00148003	0.854351	0.00585773	0.72315	0.0124993	0.833543	0.0128089	0.557431	0.00715918	0.678992	0.00585245	0.693715	0.00642196
																																			19.385	0.888847	0.00154789	0.853956	0.0062081	0.721205	0.0126742	0.831726	0.0128568	0.555582	0.00720486	0.677704	0.00579743	0.692558	0.00636238
																																			19.538	0.887792	0.00171142	0.853169	0.00603528	0.720023	0.0126819	0.832202	0.0131858	0.553725	0.00714621	0.675906	0.00574495	0.690527	0.00627315
																																			19.692	0.886802	0.00167801	0.850487	0.00626737	0.71773	0.0127615	0.832148	0.013146	0.551528	0.00713161	0.6747	0.00579517	0.689241	0.00629042
																																			19.843	0.886209	0.00171306	0.852082	0.00610844	0.716457	0.0129638	0.831698	0.0133473	0.549724	0.00722674	0.673449	0.00582272	0.688235	0.00636263
																																			19.997	0.885289	0.00166467	0.850627	0.00617352	0.715472	0.0129069	0.830124	0.0132605	0.547433	0.00720864	0.671704	0.00584463	0.686612	0.00644312
																																			20.148	0.884831	0.00166331	0.851691	0.00635593	0.71363	0.0127741	0.831047	0.0131442	0.545526	0.00719631	0.670741	0.00593024	0.685402	0.00650835
																																			20.302	0.883459	0.00178536	0.849449	0.00635895	0.712724	0.0127768	0.828257	0.0134814	0.543286	0.00717024	0.669401	0.00589941	0.683577	0.00644224
																																			20.454	0.883375	0.00175385	0.847805	0.00625939	0.709586	0.012918	0.828099	0.0134043	0.541562	0.00718874	0.668076	0.00592141	0.682576	0.00650615
																																			20.607	0.882388	0.00183437	0.846923	0.00612365	0.708389	0.0129775	0.826936	0.0136191	0.539534	0.00727058	0.666257	0.00589389	0.681256	0.0064943
																																			20.76	0.88196	0.00196075	0.849008	0.0069447	0.706197	0.0131324	0.82676	0.0134774	0.538002	0.00726285	0.665372	0.00593033	0.680466	0.00646757
																																			20.912	0.880967	0.00173536	0.845316	0.00681247	0.705495	0.0131905	0.826299	0.0137609	0.536445	0.00739289	0.664076	0.00600378	0.6789	0.00652981
																																			21.065	0.880473	0.00178969	0.846001	0.00628602	0.7044	0.013231	0.826142	0.0137686	0.534563	0.00730228	0.662417	0.00590719	0.677523	0.00648767
																																			21.218	0.879614	0.00174416	0.84468	0.00678945	0.702598	0.0130724	0.826319	0.0139236	0.533129	0.00756072	0.660798	0.00603142	0.675693	0.00653403
																																			21.371	0.878919	0.00169659	0.843428	0.00726129	0.700656	0.0132996	0.825038	0.0139909	0.530925	0.00740977	0.66001	0.00600575	0.67524	0.00659016
																																			21.523	0.878181	0.00185838	0.844559	0.00661913	0.698618	0.0132316	0.824913	0.0139053	0.529095	0.00747921	0.658159	0.00591704	0.673846	0.00658745
																																			21.676	0.876839	0.00178637	0.842926	0.00662465	0.698479	0.0133545	0.823515	0.0138326	0.527224	0.00732255	0.656944	0.00592047	0.672348	0.00652619
																																			21.829	0.876463	0.0018001	0.842319	0.00683091	0.69472	0.0135198	0.823503	0.0139927	0.525275	0.00736067	0.655839	0.00605065	0.670117	0.00668352
																																			21.981	0.875781	0.00183093	0.840569	0.0066632	0.694236	0.0133755	0.822918	0.014348	0.523906	0.00749896	0.654069	0.00601507	0.670052	0.00656285
																																			22.134	0.874645	0.0018862	0.839227	0.00702584	0.6926	0.0133562	0.821539	0.0139899	0.522607	0.00755971	0.652996	0.00600858	0.668548	0.006601
																																			22.286	0.874191	0.00180751	0.838853	0.00696727	0.69079	0.0135603	0.820824	0.0140644	0.520364	0.007501	0.651603	0.00594903	0.666938	0.00664963
																																			22.439	0.873227	0.00171503	0.837191	0.00670883	0.689133	0.0137455	0.820839	0.0140136	0.517885	0.00735221	0.650311	0.00607615	0.666026	0.0066248
																																			22.591	0.872462	0.00185869	0.836478	0.00670518	0.688052	0.0134647	0.819722	0.0142396	0.516576	0.0074298	0.649272	0.00592659	0.664388	0.00661845
																																			22.743	0.871902	0.0017701	0.835231	0.00655715	0.686936	0.0134958	0.818758	0.0142881	0.514499	0.00738957	0.647983	0.0060408	0.663511	0.00667374
																																			22.896	0.871434	0.00171402	0.836298	0.00747175	0.684679	0.0135441	0.818238	0.0142578	0.511883	0.00739386	0.646294	0.0059791	0.66181	0.00660218
																																			23.047	0.870689	0.00174154	0.835275	0.00708992	0.682442	0.0138433	0.817832	0.0144606	0.510638	0.00733195	0.644883	0.00591906	0.660829	0.00663568
																																			23.201	0.869777	0.0017882	0.834963	0.00786985	0.682287	0.0137048	0.816722	0.0145484	0.509181	0.00745157	0.644009	0.00597175	0.659561	0.00658956
																																			23.353	0.868808	0.00184213	0.833052	0.00669344	0.679443	0.0139343	0.816552	0.0143497	0.507647	0.00747848	0.642273	0.00600064	0.658538	0.00666573
																																			23.504	0.868105	0.00195611	0.832608	0.00736167	0.67951	0.0137411	0.816312	0.0147383	0.505844	0.00743837	0.641789	0.0060643	0.656852	0.00654393
																																			23.658	0.867652	0.00187974	0.832196	0.00757527	0.67734	0.0139039	0.815252	0.0145724	0.50462	0.00745018	0.640595	0.00602726	0.655921	0.0067464
																																			23.81	0.866825	0.00181437	0.831444	0.0076169	0.675738	0.0139985	0.814567	0.0149851	0.502699	0.0073868	0.639021	0.00607785	0.654446	0.00673231
																																			23.963	0.866251	0.00189813	0.831672	0.00783013	0.674828	0.0141099	0.81403	0.014982	0.500849	0.00745583	0.638119	0.00608274	0.653426	0.00664646
																																			24.115	0.865112	0.00197681	0.83029	0.00745602	0.672744	0.0139638	0.81291	0.0148172	0.499077	0.00745138	0.636533	0.00602594	0.652183	0.00661018
																																			24.266	0.864106	0.00206614	0.828853	0.00766919	0.671112	0.0140488	0.813475	0.0148642	0.497985	0.00742388	0.635212	0.00599602	0.650718	0.00670146
																																			24.42	0.863458	0.00198619	0.829117	0.0074361	0.669257	0.0143672	0.81265	0.0148102	0.49588	0.00748131	0.633821	0.00611743	0.649492	0.00665794
																																			24.572	0.863123	0.00189989	0.825715	0.00784231	0.667992	0.0140633	0.811888	0.0151815	0.494534	0.00749144	0.632789	0.0061151	0.648548	0.00670272
																																			24.723	0.862325	0.00200159	0.825084	0.00741454	0.666017	0.0141965	0.811974	0.0150131	0.492646	0.00748431	0.631554	0.0060004	0.647452	0.0067364
																																			24.877	0.86166	0.00197302	0.824726	0.00758733	0.663761	0.0143355	0.810972	0.0152304	0.490901	0.00741313	0.630273	0.00593613	0.646125	0.00675599
																																			25.029	0.860667	0.00203677	0.82499	0.00756952	0.66246	0.0143813	0.811665	0.0152856	0.489626	0.00748359	0.629496	0.00600505	0.645332	0.00673677
																																			25.183	0.860174	0.0020572	0.821906	0.00728684	0.660784	0.0143599	0.810936	0.0150061	0.488475	0.00745189	0.628063	0.00593976	0.643977	0.00672952
																																			25.335	0.859541	0.0020061	0.822903	0.00722894	0.660277	0.0144816	0.809396	0.0153345	0.487489	0.00752889	0.627333	0.00595562	0.642857	0.00680159
																																			25.486	0.858288	0.00197728	0.820415	0.00792592	0.65865	0.0145091	0.809087	0.0149658	0.484768	0.00754433	0.626226	0.00599485	0.641733	0.00676292
																																			25.639	0.858383	0.00194825	0.821032	0.00744416	0.657111	0.0147227	0.808759	0.015438	0.484063	0.00747489	0.624783	0.0060179	0.640202	0.00664872
																																			25.792	0.857758	0.00190002	0.819161	0.00754122	0.655972	0.0144698	0.808848	0.0156277	0.482277	0.00753883	0.623776	0.00603192	0.639524	0.00681335
																																			25.945	0.856594	0.00203961	0.818032	0.00820186	0.654472	0.0146121	0.808179	0.015502	0.481184	0.00752322	0.622615	0.00606147	0.63793	0.00674312
																																			26.096	0.855884	0.00197576	0.818423	0.00756947	0.652411	0.0146196	0.806425	0.0154758	0.479419	0.00757953	0.621556	0.00604498	0.637183	0.00687954
																																			26.25	0.855052	0.00202219	0.81718	0.00781918	0.65061	0.0147665	0.807165	0.0154417	0.478758	0.00763516	0.620664	0.00596512	0.636239	0.00676832
																																			26.402	0.854051	0.00200353	0.817482	0.00726193	0.649984	0.0146816	0.806523	0.0157183	0.47633	0.00751043	0.61916	0.00600401	0.63471	0.00682713
																																			26.555	0.853909	0.00199827	0.817675	0.00743505	0.648678	0.0147251	0.805509	0.0157931	0.47492	0.0074798	0.61788	0.00595214	0.633951	0.00696695
																																			26.709	0.853197	0.00206216	0.815443	0.00757579	0.647403	0.0149022	0.805159	0.0157272	0.472981	0.00748503	0.616632	0.00600604	0.632632	0.00688728
																																			26.862	0.852174	0.00210824	0.815075	0.00778915	0.645828	0.014821	0.803738	0.0154356	0.471613	0.0074909	0.615839	0.00604574	0.631826	0.00681488
																																			27.014	0.851418	0.00208025	0.812475	0.00766138	0.644196	0.0149532	0.804092	0.0158965	0.470585	0.00751963	0.61491	0.00602006	0.630985	0.00675774
																																			27.166	0.849881	0.00221532	0.811258	0.00827272	0.64271	0.0149368	0.803378	0.0156112	0.468968	0.00747885	0.61374	0.00598852	0.629574	0.00676658
																																			27.32	0.850042	0.00216435	0.811793	0.00721282	0.642453	0.0148593	0.803202	0.015652	0.46737	0.0074812	0.611849	0.00594424	0.628307	0.00675603
																																			27.472	0.848655	0.00223048	0.811403	0.00777407	0.639217	0.0151924	0.802327	0.0159027	0.465878	0.00750155	0.611084	0.00603678	0.627789	0.00673643
																																			27.624	0.848413	0.00216666	0.809853	0.00760272	0.63841	0.0150077	0.800727	0.0161379	0.465003	0.00752721	0.609865	0.00601567	0.626003	0.00681618
																																			27.777	0.84773	0.0021299	0.807168	0.00830829	0.637855	0.0149685	0.800426	0.0159264	0.463759	0.00751146	0.608832	0.00608456	0.624959	0.00688348
																																			27.931	0.847038	0.00223474	0.809051	0.00795362	0.635835	0.0148791	0.800675	0.0161452	0.462164	0.007549	0.607561	0.00600781	0.623803	0.00681585
																																			28.083	0.845926	0.0023078	0.807313	0.00791379	0.633254	0.0151637	0.799939	0.0162024	0.461206	0.0075532	0.606772	0.00605027	0.623062	0.00677763
																																			28.235	0.845705	0.00213423	0.806508	0.00776673	0.632083	0.0151435	0.799516	0.0163817	0.460245	0.00768395	0.605502	0.00599844	0.621584	0.00688741
																																			28.388	0.844334	0.00223475	0.807647	0.00801987	0.631984	0.0152361	0.799231	0.0161267	0.458416	0.00762802	0.604483	0.00596665	0.620425	0.00693131
																																			28.542	0.843925	0.0022595	0.805542	0.0084609	0.629684	0.015146	0.797373	0.016082	0.457247	0.00756143	0.603275	0.00602443	0.619981	0.00685325
																																			28.694	0.843388	0.00233037	0.804949	0.00805859	0.628309	0.0152711	0.797739	0.0161083	0.456029	0.00756729	0.6019	0.00597427	0.618832	0.00699419
																																			28.846	0.842437	0.00237893	0.805528	0.00827976	0.626719	0.0154902	0.797201	0.0164066	0.454828	0.00759169	0.601137	0.00594782	0.617371	0.00684829
																																			28.998	0.84208	0.00224267	0.805773	0.00799932	0.626534	0.0154149	0.796995	0.0162962	0.45346	0.00761048	0.600164	0.00593112	0.616358	0.00687475
																																			29.15	0.8412	0.00230741	0.805143	0.00844175	0.625216	0.0152942	0.795027	0.0164884	0.451763	0.00753961	0.598605	0.00597972	0.615185	0.00697215
																																			29.304	0.840584	0.00227088	0.802186	0.0084048	0.623087	0.0154756	0.79617	0.0164772	0.450474	0.00752951	0.597669	0.00595906	0.614445	0.0068769
																																			29.456	0.839378	0.00218183	0.801437	0.00822924	0.621672	0.0155275	0.795692	0.016376	0.449548	0.00749036	0.596641	0.0058924	0.613382	0.00684133
																																			29.608	0.83927	0.00228268	0.801602	0.00858196	0.619943	0.0153672	0.794612	0.0167365	0.448109	0.00751139	0.595615	0.00604186	0.612294	0.0068983
																																			29.76	0.838255	0.00228163	0.800672	0.00809864	0.618502	0.015563	0.795162	0.0163883	0.447305	0.00756183	0.594784	0.00592572	0.61078	0.00702561
																																			29.914	0.837206	0.00220852	0.799574	0.00832662	0.617246	0.015388	0.792805	0.0165965	0.445835	0.00754246	0.593507	0.00595764	0.610028	0.00683141
																																			30.068	0.836888	0.00221149	0.797968	0.0083169	0.616452	0.0154759	0.792497	0.0167126	0.444422	0.00753213	0.592155	0.0060198	0.609451	0.00691293
																																			30.22	0.835748	0.00222523	0.799641	0.00858905	0.61542	0.015521	0.791507	0.0167861	0.443044	0.00755475	0.591246	0.00600213	0.608299	0.00707511
																																			30.374	0.834907	0.00221516	0.797016	0.00870688	0.614541	0.0152903	0.791001	0.0170236	0.441442	0.00748401	0.590417	0.00596585	0.607408	0.00705543
																																			30.526	0.834233	0.0022937	0.797175	0.00862564	0.613145	0.0155601	0.79048	0.0169916	0.440598	0.00754833	0.588887	0.00592581	0.60627	0.00693634
																																			30.68	0.833673	0.00227368	0.795575	0.00856445	0.610953	0.0155516	0.790368	0.0167609	0.438946	0.00753765	0.587755	0.005988	0.605128	0.00696734
																																			30.831	0.833292	0.00222996	0.796091	0.00851203	0.609298	0.0156229	0.789748	0.0169927	0.438323	0.00752756	0.586912	0.00599462	0.604444	0.00700037
																																			30.985	0.832729	0.00215403	0.794292	0.00833828	0.60825	0.0158249	0.789751	0.0170404	0.43684	0.00750809	0.585981	0.00589817	0.603462	0.00686962
																																			31.138	0.831237	0.00226169	0.794986	0.00890286	0.607252	0.0156635	0.789017	0.016904	0.435487	0.00746079	0.58477	0.00592467	0.60193	0.00704861
																																			31.29	0.831077	0.00218062	0.792228	0.00829159	0.604956	0.0157354	0.787195	0.0170516	0.434452	0.00751624	0.583756	0.00598445	0.600806	0.0071398
																																			31.443	0.830309	0.00231762	0.790818	0.00832765	0.604166	0.0157624	0.78841	0.0170181	0.433245	0.00752147	0.582874	0.00593438	0.600262	0.00700296
																																			31.596	0.829954	0.00225185	0.792546	0.00890999	0.602645	0.0157586	0.788112	0.0170782	0.431668	0.00747697	0.581842	0.00597892	0.599176	0.0070174
																																			31.749	0.828514	0.00232217	0.790415	0.00876458	0.601396	0.0158058	0.787582	0.0172764	0.431245	0.00744902	0.580912	0.00601163	0.597936	0.00705016
																																			31.9	0.828017	0.00234831	0.790357	0.00826561	0.601128	0.0156621	0.787493	0.0171337	0.429742	0.0075132	0.579778	0.00594658	0.596548	0.00707664
																																			32.053	0.827204	0.00238402	0.788971	0.00864119	0.59911	0.0157591	0.786781	0.017229	0.428272	0.00751294	0.578536	0.00596888	0.595856	0.00700727
																																			32.207	0.826612	0.00235212	0.789048	0.00891531	0.598854	0.0157662	0.786049	0.0174727	0.428249	0.007541	0.577733	0.0059337	0.595256	0.00711707
																																			32.359	0.825395	0.00241299	0.788093	0.00841906	0.596938	0.0156911	0.785949	0.017528	0.426852	0.00751105	0.576826	0.00594216	0.593952	0.00697055
																																			32.511	0.824764	0.00247551	0.787002	0.00871343	0.595419	0.0157929	0.785337	0.0173572	0.425131	0.0075177	0.575762	0.00587382	0.592895	0.0071285
																																			32.663	0.82403	0.00250248	0.785618	0.00878009	0.594976	0.0159075	0.786802	0.0175152	0.424257	0.00745346	0.574773	0.00595665	0.592194	0.00705915
																																			32.815	0.823288	0.00250279	0.787463	0.00914947	0.593317	0.0158539	0.783798	0.0174294	0.423307	0.00743345	0.573739	0.00595337	0.591859	0.00710762
																																			32.969	0.82264	0.0024834	0.784232	0.00878571	0.590852	0.0161138	0.783952	0.0178193	0.422268	0.00747857	0.573014	0.00599431	0.590302	0.00718838
																																			33.121	0.821977	0.00247112	0.784305	0.00887104	0.590029	0.016154	0.783814	0.0176243	0.421147	0.0075254	0.572296	0.00596453	0.589245	0.00712257
																																			33.274	0.821402	0.00249154	0.781535	0.00846424	0.589667	0.0160704	0.783418	0.0177136	0.420178	0.00744906	0.570868	0.00600993	0.588161	0.00710587
																																			33.427	0.820337	0.00241649	0.782076	0.0083809	0.587566	0.0159571	0.782839	0.017991	0.419525	0.00743729	0.569972	0.00593855	0.587399	0.00717592
																																			33.579	0.820046	0.00239015	0.782758	0.00831743	0.58727	0.0158043	0.782323	0.0176007	0.417625	0.00743902	0.56889	0.00596163	0.586587	0.00718607
																																			33.733	0.819118	0.00248423	0.781845	0.00866393	0.585766	0.0159804	0.78174	0.017793	0.416356	0.00740995	0.567999	0.00595736	0.585864	0.00705642
																																			33.886	0.818497	0.00250479	0.779784	0.00863012	0.583682	0.0161675	0.781461	0.0177532	0.415319	0.00743865	0.56691	0.00603029	0.584517	0.00718135
																																			34.038	0.817608	0.00257912	0.779841	0.00854171	0.582951	0.0160689	0.780723	0.0175418	0.415014	0.00737649	0.566051	0.00597951	0.583951	0.00710297
																																			34.192	0.81695	0.0026954	0.778837	0.00844338	0.582518	0.0161301	0.781003	0.0179916	0.413722	0.00742056	0.565291	0.00593296	0.583017	0.00710534
																																			34.345	0.816048	0.00255776	0.776781	0.00920269	0.579674	0.0161374	0.780055	0.0178423	0.412393	0.00733692	0.564264	0.00599357	0.582025	0.00716443
																																			34.496	0.815256	0.00247138	0.77816	0.00929617	0.579086	0.0161121	0.779324	0.0179132	0.411624	0.00740642	0.563401	0.00595361	0.58084	0.00719634
																																			34.65	0.81469	0.00258219	0.775838	0.00906756	0.57875	0.0161169	0.779003	0.0180537	0.410345	0.00744903	0.56226	0.00595925	0.580081	0.00728901
																																			34.802	0.814106	0.00259363	0.776468	0.00915819	0.577358	0.0159672	0.778801	0.017881	0.409285	0.00741814	0.561287	0.00596638	0.57895	0.00717449
																																			34.954	0.813446	0.00262815	0.775891	0.00950794	0.575451	0.0160979	0.778291	0.018134	0.4086	0.00746979	0.560485	0.00599868	0.577862	0.00714932
																																			35.108	0.8129	0.00252135	0.77552	0.0092065	0.574379	0.0162048	0.778471	0.0181152	0.407447	0.00742607	0.55918	0.00585255	0.577169	0.00716815
																																			35.26	0.812158	0.0026104	0.775283	0.00948312	0.573707	0.0160954	0.778041	0.0183377	0.407016	0.0074148	0.557913	0.00583271	0.575981	0.00722581
																																			35.414	0.811268	0.00253996	0.77327	0.00939183	0.572804	0.0160371	0.776493	0.0179086	0.405278	0.00741551	0.557285	0.00589659	0.575119	0.0071235
																																			35.565	0.810572	0.00259845	0.77191	0.00973545	0.5707	0.0161661	0.776313	0.0178528	0.404525	0.00738241	0.556407	0.00592274	0.574558	0.00718508
																																			35.719	0.81002	0.00262509	0.770892	0.00973564	0.57035	0.0161039	0.775089	0.0182513	0.403574	0.00741897	0.555536	0.00582263	0.573482	0.00708182
																																			35.871	0.809158	0.00267939	0.771216	0.01006	0.569426	0.0158759	0.774404	0.0181324	0.402386	0.00742553	0.554831	0.00585338	0.572683	0.00721559
																																			36.025	0.808143	0.00263635	0.769537	0.00970175	0.567285	0.0159861	0.775254	0.0181284	0.401134	0.00736376	0.553824	0.00578682	0.5717	0.0072387
																																			36.177	0.807892	0.0026792	0.769146	0.00948464	0.566029	0.0162096	0.774441	0.0179419	0.400765	0.00735907	0.552572	0.00586489	0.571135	0.00731753
																																			36.33	0.806678	0.00267588	0.768254	0.00918153	0.565293	0.0161152	0.773667	0.0179829	0.400051	0.00738414	0.551449	0.00587373	0.57022	0.00721008
																																			36.483	0.806111	0.00282105	0.768668	0.00886143	0.564057	0.0162806	0.773344	0.0183125	0.398357	0.00737739	0.550777	0.00594789	0.56935	0.00735507
																																			36.636	0.805646	0.00270983	0.76862	0.0093853	0.563135	0.0161715	0.772825	0.0181999	0.398055	0.00731205	0.549665	0.00580629	0.568412	0.00730135
																																			36.789	0.804649	0.00285986	0.764965	0.00925502	0.561933	0.0164309	0.773169	0.018432	0.396968	0.00732409	0.548977	0.00580786	0.56773	0.00729347
																																			36.942	0.804138	0.00266251	0.767221	0.00954446	0.561946	0.0161464	0.772277	0.018688	0.395773	0.00733129	0.548346	0.0058203	0.566604	0.00726116
																																			37.094	0.803342	0.00268244	0.766236	0.00983696	0.559818	0.0163994	0.77151	0.0186283	0.395142	0.00731866	0.546902	0.00577679	0.565878	0.0072359
																																			37.247	0.802568	0.00277235	0.764705	0.00941447	0.558711	0.0162614	0.771108	0.0185024	0.393849	0.00733601	0.545937	0.0058908	0.564683	0.00726842
																																			37.401	0.80184	0.00281173	0.764655	0.0095123	0.556975	0.0163091	0.771287	0.0185556	0.393391	0.00731238	0.54534	0.0057943	0.563782	0.00724127
																																			37.553	0.801149	0.00281831	0.76381	0.00989503	0.556784	0.0163856	0.771535	0.0184484	0.392459	0.00731357	0.544272	0.0057796	0.563223	0.00730983
																																			37.704	0.800098	0.00276113	0.761828	0.00964781	0.555316	0.0164262	0.770322	0.0185942	0.39124	0.00735069	0.543482	0.00577739	0.561685	0.00719976
																																			37.857	0.79939	0.00297459	0.762758	0.00977187	0.554805	0.0164015	0.769924	0.0185071	0.390756	0.00730375	0.542799	0.00576011	0.560393	0.00721383
																																			38.01	0.798929	0.00279491	0.760305	0.00892645	0.553679	0.0163051	0.769935	0.0185615	0.390152	0.00732023	0.541513	0.00580055	0.56064	0.00724033
																																			38.163	0.79827	0.00294964	0.762205	0.00950341	0.552927	0.0164066	0.768853	0.0185885	0.388774	0.00736109	0.540619	0.0057498	0.558916	0.00722233
																																			38.314	0.797521	0.00285423	0.76056	0.00947491	0.550865	0.0162476	0.767729	0.0186064	0.388237	0.0073314	0.539894	0.00572774	0.558071	0.00722211
																																			38.468	0.797026	0.00289551	0.760133	0.00953262	0.549445	0.0163621	0.767236	0.0190699	0.387284	0.00727162	0.538985	0.00572144	0.557749	0.00718611
																																			38.619	0.795961	0.00299625	0.759858	0.0097659	0.548112	0.0164414	0.767593	0.0185423	0.386173	0.00729695	0.538128	0.00577037	0.556318	0.00736436
																																			38.773	0.794983	0.00293199	0.758372	0.00967321	0.547397	0.0164212	0.767272	0.0189187	0.385347	0.00727827	0.537254	0.00570715	0.555907	0.00732466
																																			38.925	0.794822	0.0029641	0.756917	0.00940323	0.5461	0.0163459	0.766399	0.0189128	0.384114	0.00733038	0.536353	0.00564999	0.554916	0.00720071
																																			39.079	0.793887	0.00293759	0.757086	0.00978932	0.545061	0.0164628	0.765682	0.018862	0.383714	0.00733526	0.535738	0.00571494	0.554296	0.00737853
																																			39.232	0.793104	0.00302006	0.756297	0.00980432	0.54431	0.0164089	0.763487	0.0188247	0.382684	0.00728205	0.534544	0.00575624	0.553488	0.00738386
																																			39.384	0.792713	0.00298411	0.753951	0.0100527	0.543653	0.0163579	0.765022	0.0190321	0.382201	0.00725909	0.5335	0.00578098	0.552778	0.00737259
																																			39.536	0.792216	0.00298382	0.755473	0.010785	0.541813	0.0165317	0.763491	0.0189187	0.381118	0.0072926	0.532943	0.00571912	0.551831	0.00735614
																																			39.688	0.791035	0.00301068	0.75518	0.0100678	0.540016	0.0164251	0.763272	0.0188727	0.380127	0.00725327	0.532215	0.00567402	0.550445	0.00732804
																																			39.84	0.790082	0.0031711	0.754457	0.00989085	0.538887	0.016551	0.763245	0.0188857	0.379648	0.00725877	0.531126	0.00569399	0.549732	0.00725735
																																			39.994	0.790254	0.00304703	0.754244	0.00975028	0.538108	0.0165646	0.763659	0.0188229	0.378638	0.00728761	0.53055	0.00567065	0.548837	0.00726102
																																			40.146	0.789039	0.00303877	0.752553	0.00982219	0.537406	0.0165629	0.762764	0.0191288	0.377738	0.00725093	0.529109	0.00568342	0.548144	0.00724188
																																			40.3	0.788558	0.00302151	0.754233	0.0101731	0.536489	0.0165023	0.76247	0.0191884	0.377049	0.00722403	0.52854	0.00563832	0.546831	0.00715784
																																			40.451	0.787773	0.00309325	0.753167	0.00999443	0.534807	0.0164894	0.762346	0.0194077	0.376269	0.00724272	0.527645	0.00569406	0.546258	0.00722637
																																			40.604	0.78687	0.00311985	0.754497	0.0105267	0.533484	0.0167045	0.761492	0.0191335	0.375013	0.00724141	0.526771	0.00572882	0.545604	0.00711402
																																			40.756	0.785867	0.00312393	0.750401	0.0101468	0.532632	0.0167284	0.761054	0.0192458	0.374329	0.00722263	0.526132	0.0056982	0.544697	0.00715494
																																			40.91	0.785395	0.00308261	0.751956	0.0101235	0.532763	0.0164088	0.75946	0.0193338	0.373611	0.00723498	0.525292	0.00573296	0.543992	0.0072158
																																			41.062	0.784233	0.00309434	0.749395	0.0105959	0.531477	0.0165188	0.759907	0.0191332	0.372813	0.00725729	0.524247	0.00565764	0.543166	0.0071573
																																			41.215	0.783805	0.00319229	0.750583	0.0108342	0.530513	0.0164751	0.759419	0.0194067	0.372033	0.00723399	0.523104	0.00570717	0.542036	0.00723521
																																			41.368	0.782892	0.00306671	0.748031	0.0101778	0.529066	0.0165989	0.758731	0.0195263	0.37132	0.00718379	0.522503	0.00568518	0.54132	0.00712363
																																			41.522	0.782239	0.00316766	0.748239	0.00976266	0.528085	0.0165657	0.758362	0.0196283	0.370505	0.0071622	0.521331	0.00569704	0.540359	0.00709119
																																			41.674	0.781736	0.0031948	0.746706	0.0104563	0.526332	0.0165207	0.757969	0.0195367	0.369757	0.00716885	0.520742	0.00569851	0.539545	0.00724077
																																			41.828	0.780749	0.00316404	0.748036	0.0102784	0.525837	0.0166191	0.757668	0.0194221	0.368901	0.00724743	0.520364	0.00578176	0.538928	0.00724829
																																			41.98	0.780426	0.00307659	0.744906	0.00979885	0.524398	0.0166316	0.757878	0.0194674	0.368326	0.00714642	0.519202	0.00575542	0.538003	0.00726661
																																			42.134	0.779489	0.00312101	0.743806	0.0101664	0.524149	0.0163665	0.756593	0.0193975	0.367667	0.00713332	0.518076	0.00579335	0.536704	0.00712716
																																			42.286	0.778662	0.00315608	0.745319	0.0104085	0.521736	0.0166604	0.756844	0.0196478	0.36681	0.00716866	0.517153	0.0056984	0.536264	0.00724497
																																			42.439	0.778055	0.00312789	0.743648	0.00988041	0.522188	0.0166015	0.755813	0.019508	0.366251	0.0071751	0.51652	0.00575735	0.535359	0.00730357
																																			42.592	0.777202	0.00323668	0.744665	0.0106466	0.52068	0.016613	0.75511	0.0196752	0.365575	0.00719343	0.515372	0.00575738	0.534581	0.00727352
																																			42.744	0.776647	0.00322514	0.74247	0.0105125	0.519142	0.0164984	0.755251	0.0198122	0.364358	0.00712262	0.514474	0.00580338	0.533393	0.00718638
																																			42.897	0.775936	0.00326602	0.743553	0.0101947	0.518644	0.0164781	0.754536	0.0194186	0.363859	0.00715044	0.513683	0.00575021	0.532663	0.00719184
																																			43.049	0.775469	0.00326128	0.742178	0.0102022	0.517949	0.0164675	0.754422	0.0197882	0.363114	0.00711922	0.512783	0.00575514	0.531711	0.00729522
																																			43.202	0.774096	0.00325902	0.740823	0.0102974	0.517009	0.0165094	0.754023	0.0198369	0.362088	0.00714751	0.512288	0.00580292	0.530901	0.00706367
																																			43.356	0.773863	0.00324584	0.741794	0.0107282	0.515879	0.0164645	0.752701	0.0198513	0.361523	0.00715412	0.511225	0.00579911	0.530122	0.00717125
																																			43.508	0.773286	0.00326745	0.740487	0.0103561	0.514116	0.0165926	0.753496	0.0198493	0.360973	0.00714042	0.51041	0.00581755	0.529217	0.0071208
																																			43.659	0.772294	0.00332148	0.738781	0.0108194	0.513325	0.0165573	0.752907	0.019943	0.359771	0.00711983	0.50933	0.00578749	0.527946	0.00719154
																																			43.812	0.771944	0.0032254	0.739837	0.0105399	0.512791	0.0164314	0.753768	0.0197846	0.359398	0.00707166	0.508482	0.00580114	0.527736	0.00717567
																																			43.966	0.771388	0.00329154	0.739575	0.0101725	0.51121	0.0165633	0.751672	0.0201362	0.35845	0.0070569	0.507834	0.00584059	0.526132	0.00723061
																																			44.118	0.770366	0.0032627	0.738113	0.0107001	0.511531	0.0164316	0.751589	0.0199594	0.357713	0.00710882	0.506487	0.00584922	0.526011	0.00716268
																																			44.27	0.769638	0.00321773	0.737926	0.0107811	0.509379	0.0164563	0.752026	0.0200241	0.35674	0.00711139	0.506251	0.00584178	0.524833	0.00713471
																																			44.424	0.768703	0.00328123	0.736938	0.0103021	0.50852	0.0164555	0.751326	0.02021	0.355706	0.0070786	0.505067	0.00585393	0.524169	0.00718007
																																			44.575	0.767993	0.00338283	0.736281	0.0105199	0.507971	0.0163951	0.751033	0.0201414	0.355545	0.00705652	0.504481	0.00586723	0.523379	0.00716272
																																			44.729	0.768001	0.00320633	0.735147	0.0103729	0.506203	0.0166917	0.749513	0.0200405	0.355	0.00700333	0.5034	0.0059052	0.522508	0.00717026
																																			44.881	0.767077	0.00338171	0.735514	0.0105577	0.505867	0.0164337	0.750727	0.019999	0.354576	0.00703661	0.50239	0.00588624	0.521938	0.00709802
																																			45.035	0.766426	0.00329155	0.734451	0.0109361	0.504325	0.0165093	0.749329	0.0201321	0.353808	0.0070116	0.501739	0.00584654	0.52081	0.00720562
																																			45.187	0.765718	0.00329082	0.731376	0.0111239	0.503466	0.016533	0.748421	0.0198948	0.353141	0.007025	0.501243	0.00584172	0.519421	0.00723054
																																			45.341	0.764526	0.00349383	0.732677	0.0102062	0.502235	0.0164111	0.748521	0.0201108	0.351989	0.00705675	0.500133	0.00579241	0.518972	0.00724966
																																			45.493	0.764201	0.00344968	0.734401	0.0110056	0.501805	0.0164043	0.749021	0.0200391	0.351233	0.00703191	0.499444	0.0058324	0.518579	0.007286
																																			45.646	0.763506	0.00344791	0.730059	0.0107617	0.501423	0.0163892	0.748483	0.0201986	0.351192	0.00705411	0.498658	0.00590025	0.517435	0.00718195
																																			45.8	0.762681	0.00346472	0.730216	0.0110911	0.499816	0.016501	0.748106	0.0204223	0.350326	0.00697965	0.497497	0.00584098	0.517286	0.00730572
																																			45.953	0.762023	0.00336308	0.730513	0.0110294	0.498986	0.0163327	0.746917	0.020259	0.349318	0.00698963	0.497042	0.00582913	0.516216	0.00720488
																																			46.105	0.761249	0.00337639	0.729598	0.0108652	0.497799	0.0165211	0.746888	0.0200539	0.348953	0.00708547	0.496474	0.00586005	0.515041	0.0072344
																																			46.258	0.760276	0.00342054	0.728187	0.0106342	0.496732	0.0166183	0.746388	0.0204249	0.348707	0.00696106	0.49538	0.00583873	0.515035	0.00732153
																																			46.41	0.759954	0.00343783	0.728229	0.0101874	0.496175	0.0163815	0.745759	0.0202217	0.347304	0.00699984	0.494647	0.00587681	0.513605	0.00725993
																																			46.561	0.75886	0.00342537	0.728581	0.0110752	0.495331	0.0164376	0.745366	0.0203663	0.34713	0.00698747	0.493821	0.0058565	0.513082	0.00727173
																																			46.715	0.758782	0.00339917	0.72682	0.0114276	0.494608	0.0163813	0.74476	0.0206425	0.346474	0.00691683	0.493004	0.00593254	0.51235	0.00718162
																																			46.868	0.75771	0.00345154	0.727792	0.0105063	0.493021	0.016484	0.74477	0.0202759	0.345668	0.00695391	0.491944	0.00582737	0.511275	0.00721359
																																			47.02	0.757195	0.00349866	0.728134	0.0112653	0.493794	0.0163923	0.743845	0.0203116	0.345031	0.00696955	0.491651	0.00581389	0.510866	0.00718283
																																			47.172	0.756246	0.00360601	0.727695	0.0112469	0.491816	0.0166746	0.74339	0.0203964	0.344319	0.00693503	0.490726	0.00584998	0.510552	0.00720679
																																			47.326	0.75556	0.0035709	0.726533	0.0111952	0.490725	0.0165364	0.743666	0.0204864	0.343577	0.00691534	0.4902	0.00590787	0.509031	0.00727062
																																			47.478	0.755088	0.00340967	0.723991	0.0110348	0.488778	0.0167312	0.743168	0.0204752	0.343141	0.0068849	0.489213	0.0057931	0.508401	0.00719001
																																			47.631	0.754383	0.00350508	0.725043	0.0112218	0.48839	0.0166448	0.742309	0.0200482	0.342518	0.006891	0.488366	0.00584408	0.507812	0.00719394
																																			47.783	0.753437	0.00347829	0.723698	0.010907	0.487656	0.0165581	0.743149	0.0204331	0.341903	0.00697135	0.487469	0.00586701	0.506825	0.00720046
																																			47.937	0.753079	0.00347998	0.724347	0.0112117	0.486339	0.0167577	0.742294	0.0205031	0.34096	0.00696448	0.487108	0.00584152	0.506264	0.00725061
																																			48.09	0.751903	0.00359647	0.723372	0.0114121	0.486101	0.0164335	0.741029	0.0204972	0.340338	0.00695342	0.486001	0.00583638	0.505852	0.00728968
																																			48.243	0.751497	0.00350771	0.721926	0.0110919	0.485889	0.0163685	0.742819	0.02069	0.33979	0.0068875	0.48542	0.00582105	0.504628	0.00729596
																																			48.397	0.750089	0.00353776	0.722344	0.0111099	0.484229	0.0164765	0.740848	0.0202623	0.339037	0.00687835	0.484529	0.00581467	0.504223	0.00719618
																																			48.55	0.749792	0.00362065	0.720644	0.0112216	0.483191	0.016491	0.740185	0.0205583	0.338637	0.00692177	0.483733	0.00583414	0.503286	0.00716976
																																			48.703	0.748896	0.00367398	0.719303	0.0112023	0.483447	0.016442	0.739437	0.0204781	0.338179	0.00686867	0.483039	0.00581777	0.502315	0.00725673
																																			48.854	0.748359	0.00361879	0.719843	0.0109475	0.480982	0.0168386	0.739409	0.020535	0.337814	0.00686242	0.48258	0.0057771	0.502186	0.00723952
																																			49.008	0.747435	0.00367562	0.7193	0.0111002	0.480828	0.0164314	0.73938	0.0205643	0.336908	0.0068794	0.4816	0.00578833	0.500975	0.00724362
																																			49.16	0.74714	0.00367507	0.71823	0.0114319	0.481047	0.0164112	0.739639	0.0204046	0.335832	0.00687476	0.481016	0.00586306	0.500525	0.00722854
																																			49.312	0.746654	0.00358414	0.71751	0.0112667	0.478711	0.0165958	0.739271	0.020785	0.335605	0.00680543	0.480115	0.00588648	0.499818	0.00722552
																																			49.465	0.745567	0.00355773	0.716203	0.0113695	0.47789	0.0165231	0.73872	0.0206402	0.335043	0.00683907	0.479344	0.00581614	0.498814	0.00715869
																																			49.619	0.74501	0.00375307	0.716216	0.0116552	0.47749	0.0165334	0.738915	0.0207533	0.334602	0.00675572	0.478938	0.00586219	0.498246	0.00707473
																																			49.772	0.743989	0.00379862	0.714983	0.0112852	0.476029	0.0165468	0.73855	0.0208693	0.333965	0.00675933	0.478037	0.00595453	0.497387	0.00719266
																																			49.925	0.743512	0.00372793	0.715409	0.0109281	0.475533	0.0164428	0.738303	0.0206782	0.333464	0.00678121	0.477285	0.00577738	0.496503	0.00721922
																																			50.076	0.742775	0.00372383	0.715379	0.0114665	0.474623	0.0164645	0.737716	0.0205474	0.333002	0.00679444	0.476589	0.00580969	0.496083	0.00715109
																																			50.23	0.74227	0.00380373	0.713759	0.011206	0.472787	0.0166406	0.736792	0.0207597	0.332302	0.00681602	0.475554	0.00577817	0.495275	0.00720428
																																			50.383	0.741522	0.00376205	0.714354	0.0114648	0.472426	0.0165078	0.736741	0.020673	0.331874	0.00679164	0.475377	0.00591292	0.494195	0.00718219
																																			50.535	0.740918	0.0035922	0.713639	0.0113272	0.471614	0.0164071	0.736207	0.0205987	0.331073	0.00685002	0.474291	0.00582895	0.493349	0.0071569
																																			50.689	0.740333	0.00384871	0.713417	0.0119527	0.470096	0.0165391	0.735085	0.0207052	0.330281	0.00677016	0.473478	0.00578018	0.492847	0.00723467
																																			50.841	0.739309	0.00380351	0.713539	0.0118232	0.469416	0.0164652	0.734743	0.0208232	0.329652	0.00678448	0.472888	0.00575935	0.492359	0.00720202
																																			50.995	0.73913	0.00373539	0.712332	0.0120386	0.468959	0.0166257	0.73427	0.0208729	0.329079	0.00674738	0.472004	0.00579337	0.491458	0.00713786
																																			51.148	0.737942	0.00391826	0.710658	0.0113746	0.467676	0.0164962	0.734128	0.0206141	0.328465	0.00674047	0.471653	0.00583555	0.490598	0.00714014
																																			51.301	0.737216	0.00388472	0.709938	0.0118811	0.467028	0.0165232	0.733316	0.0207419	0.327655	0.00676938	0.471091	0.00587807	0.490161	0.00708761
																																			51.453	0.736598	0.0037532	0.712385	0.0119023	0.466113	0.016588	0.734646	0.0207886	0.328407	0.00670791	0.47008	0.00582818	0.489977	0.0070948
																																			51.606	0.735756	0.00380414	0.709531	0.0115798	0.465907	0.016516	0.734088	0.0207363	0.327287	0.00671266	0.468998	0.00579576	0.488663	0.00715037
																																			51.759	0.735372	0.00384391	0.709721	0.0116438	0.465122	0.0162862	0.733044	0.0208384	0.3263	0.00669461	0.468388	0.00579664	0.487965	0.00724325
																																			51.911	0.734641	0.00387895	0.706741	0.0117298	0.464713	0.0162627	0.732778	0.0208925	0.325846	0.00676599	0.46829	0.00583145	0.487551	0.00725301
																																			52.062	0.734337	0.00372334	0.70827	0.0113754	0.463593	0.0166103	0.733055	0.0206823	0.325318	0.00669213	0.467199	0.00580624	0.486551	0.00708005
																																			52.216	0.733199	0.00390079	0.706554	0.0115055	0.462054	0.0165421	0.731724	0.0208704	0.324629	0.00669774	0.466651	0.00576968	0.485788	0.00724562
																																			52.368	0.732487	0.00387581	0.706696	0.0118624	0.461616	0.0164337	0.731934	0.0208227	0.3241	0.00671511	0.465807	0.00580725	0.484978	0.00717526
																																			52.522	0.732064	0.00389774	0.70534	0.0119603	0.46059	0.0164369	0.731679	0.0208194	0.323957	0.00666137	0.46461	0.00576761	0.484606	0.00717643
																																			52.674	0.731511	0.0038971	0.705187	0.0116158	0.459771	0.0165442	0.731494	0.0210849	0.323463	0.00666599	0.46452	0.00578816	0.483742	0.00710113
																																			52.827	0.73084	0.00384015	0.705118	0.0113907	0.458605	0.0165963	0.729497	0.0208916	0.322505	0.00668115	0.463513	0.00582788	0.483462	0.00713843
																																			52.978	0.72998	0.00391967	0.703338	0.0113249	0.458199	0.0165485	0.730243	0.0209752	0.322001	0.00668381	0.463241	0.00577216	0.482478	0.00723216
																																			53.131	0.729696	0.00385867	0.704922	0.0114845	0.457652	0.0164654	0.729201	0.0207365	0.321504	0.00657119	0.462453	0.00576249	0.481777	0.00707478
																																			53.285	0.728989	0.00394418	0.702616	0.01142	0.45621	0.0164249	0.728553	0.0209287	0.321035	0.00666902	0.461603	0.0056815	0.481119	0.00723015
																																			53.437	0.728522	0.00385842	0.703181	0.0111664	0.456065	0.0164779	0.729387	0.0209154	0.320686	0.00663373	0.460828	0.00578071	0.480645	0.0071524
																																			53.59	0.727615	0.00393258	0.702456	0.0119443	0.455354	0.0163431	0.729348	0.0208156	0.319895	0.00659126	0.460149	0.00575659	0.479703	0.00717246
																																			53.743	0.726756	0.00396151	0.703104	0.0120328	0.454213	0.0163428	0.728525	0.0211952	0.3194	0.00653671	0.459415	0.00574064	0.478978	0.00710066
																																			53.896	0.726005	0.00396153	0.701082	0.0117533	0.453072	0.0163653	0.727449	0.0209244	0.318784	0.0066252	0.458481	0.00573491	0.47812	0.00718816
																																			54.048	0.725139	0.00390764	0.700772	0.0114004	0.452885	0.0161945	0.72677	0.0209802	0.317958	0.00659378	0.457998	0.00573158	0.477423	0.00718155
																																			54.2	0.724652	0.00388862	0.700943	0.0118143	0.452376	0.0161206	0.726943	0.021004	0.317615	0.00662701	0.457578	0.00572238	0.476982	0.00725781
																																			54.352	0.723871	0.00391937	0.69927	0.0113232	0.451112	0.016261	0.727299	0.0210944	0.316908	0.00656386	0.456852	0.00571578	0.476072	0.00720403
																																			54.505	0.723602	0.00386969	0.698974	0.0113347	0.450754	0.016145	0.726623	0.0211137	0.316717	0.00655035	0.456068	0.0056977	0.475532	0.00710519
																																			54.658	0.722418	0.00397154	0.698481	0.0116007	0.450275	0.0162594	0.725741	0.0212778	0.31595	0.00652762	0.455578	0.00571582	0.475135	0.00715811
																																			54.811	0.721556	0.00398175	0.698153	0.0117431	0.448889	0.016311	0.727014	0.0211953	0.315986	0.00647069	0.454521	0.00574968	0.473983	0.00712456
																																			54.963	0.720926	0.00410333	0.698807	0.0117114	0.447748	0.0163183	0.725641	0.0215059	0.315198	0.00649194	0.453666	0.00568602	0.47352	0.00720116
																																			55.117	0.720321	0.00390539	0.696432	0.0119024	0.447555	0.0161614	0.725961	0.0212938	0.31485	0.00652466	0.453512	0.00571484	0.473006	0.00709043
																																			55.269	0.719699	0.00403575	0.695556	0.0121829	0.445576	0.0163123	0.724556	0.0212487	0.314033	0.00647258	0.452285	0.00570464	0.472244	0.00721211
																																			55.422	0.718929	0.00397789	0.696201	0.0117602	0.445236	0.0162638	0.723226	0.0213121	0.313497	0.00650875	0.451797	0.00571202	0.471328	0.00723477
																																			55.574	0.718045	0.00409138	0.694798	0.0116132	0.444641	0.0163511	0.725254	0.0215534	0.31356	0.00645262	0.451152	0.00568833	0.47063	0.00719484
																																			55.728	0.717773	0.00404591	0.695676	0.0120666	0.443892	0.0163072	0.724641	0.0212146	0.312635	0.00648892	0.45063	0.00572595	0.470213	0.0073099
																																			55.879	0.717098	0.00397093	0.694914	0.0119068	0.442028	0.0163015	0.723801	0.021449	0.312675	0.00645465	0.449882	0.0056797	0.469426	0.00722489
																																			56.033	0.716368	0.00402099	0.696959	0.0122909	0.442633	0.0162138	0.723281	0.0213214	0.311748	0.00645201	0.449392	0.00560269	0.468705	0.00711155
																																			56.184	0.715658	0.00394575	0.693975	0.0122748	0.441359	0.0163342	0.72247	0.0214344	0.310994	0.00648182	0.448534	0.00576496	0.468091	0.0071939
																																			56.338	0.714976	0.00410865	0.693204	0.012463	0.440715	0.0161191	0.722413	0.0213239	0.310832	0.00647323	0.447614	0.0056952	0.467887	0.00721659
																																			56.491	0.714187	0.00399115	0.692323	0.0122437	0.440318	0.0160647	0.722196	0.021406	0.310482	0.00648714	0.447319	0.00572928	0.466865	0.00716779
																																			56.642	0.71344	0.00407995	0.691608	0.0117635	0.439166	0.0162834	0.722746	0.0214225	0.310226	0.00642956	0.446615	0.00579329	0.465926	0.00717736
																																			56.796	0.713097	0.00397886	0.692564	0.0121643	0.438671	0.0162957	0.72225	0.0217122	0.309101	0.0064058	0.445983	0.00577142	0.465861	0.00721828
																																			56.949	0.712573	0.00400113	0.689601	0.0121185	0.437869	0.0163807	0.722121	0.021519	0.308595	0.00644613	0.445095	0.00571282	0.464546	0.00718764
																																			57.103	0.712054	0.0039788	0.691761	0.0120034	0.436657	0.0162268	0.72077	0.0213151	0.308093	0.00642234	0.44422	0.00564232	0.464369	0.00709633
																																			57.254	0.711029	0.00402625	0.689831	0.0123521	0.43608	0.0162563	0.719337	0.0214052	0.308235	0.00632657	0.443912	0.00564277	0.463753	0.00714521
																																			57.407	0.710079	0.00420831	0.690701	0.0122833	0.435537	0.0161884	0.719357	0.0213953	0.307526	0.0063474	0.443204	0.00561022	0.462925	0.00713922
																																			57.559	0.709827	0.00405324	0.68891	0.0123552	0.434444	0.0161107	0.718972	0.0212495	0.306829	0.00632015	0.44236	0.00563303	0.462477	0.00716552
																																			57.713	0.709474	0.00404969	0.688615	0.0117278	0.434807	0.0160721	0.719479	0.0215487	0.306324	0.00639189	0.441894	0.00562346	0.461672	0.00718343
																																			57.865	0.708321	0.00403085	0.68709	0.0119107	0.432904	0.0161784	0.718928	0.0214852	0.306414	0.00634266	0.441222	0.00567552	0.460684	0.00707323
																																			58.017	0.707727	0.00415721	0.688224	0.0119223	0.433177	0.0161588	0.720062	0.0213448	0.305493	0.00629579	0.440483	0.0056489	0.460233	0.00707801
																																			58.171	0.707355	0.00403496	0.687367	0.0122421	0.432451	0.0159327	0.718135	0.0215468	0.304663	0.00633647	0.439508	0.00566808	0.459779	0.00704305
																																			58.322	0.706424	0.00412806	0.685756	0.0123856	0.430894	0.0162746	0.718788	0.0213839	0.304455	0.00627779	0.439175	0.00561595	0.459244	0.00710694
																																			58.476	0.705695	0.00410457	0.68764	0.0127467	0.429894	0.016258	0.718347	0.0217224	0.304281	0.0063402	0.438395	0.00562461	0.458311	0.00703493
																																			58.629	0.705227	0.00411703	0.684588	0.0118278	0.42929	0.0161164	0.718038	0.0215882	0.303594	0.00632097	0.437709	0.00555934	0.457904	0.0071391
																																			58.782	0.70459	0.00411802	0.684868	0.0124635	0.428953	0.0160714	0.717484	0.0219404	0.302383	0.00637157	0.437148	0.00556718	0.457215	0.00715059
																																			58.935	0.703706	0.0041621	0.683559	0.0124575	0.42803	0.0161821	0.716461	0.0217059	0.30254	0.0062477	0.436266	0.00557841	0.456281	0.00717282
																																			59.088	0.702933	0.00411078	0.684791	0.0124783	0.427441	0.0161138	0.716621	0.0215911	0.30212	0.00628586	0.435967	0.00558298	0.455444	0.00715134
																																			59.24	0.701825	0.00425213	0.681779	0.0124351	0.426731	0.0161209	0.715989	0.0218348	0.301603	0.00630426	0.435181	0.00553858	0.455544	0.00716824
																																			59.393	0.70189	0.00405411	0.684087	0.0121312	0.426855	0.0160342	0.715808	0.0214802	0.30163	0.00629078	0.434766	0.0055969	0.454692	0.00707796
																																			59.547	0.700896	0.00421987	0.680951	0.0117811	0.425338	0.0161593	0.714887	0.0213878	0.300888	0.00626036	0.43395	0.00558762	0.454216	0.00713452
																																			59.699	0.700437	0.00410946	0.681402	0.0123887	0.424183	0.0161746	0.714677	0.021504	0.300121	0.0062304	0.433199	0.00565485	0.453136	0.00710571
																																			59.85	0.699735	0.00418089	0.681654	0.0124137	0.423961	0.015996	0.71457	0.0216685	0.299505	0.00626799	0.432452	0.00561794	0.452678	0.00711837
																																			60.004	0.699068	0.00421788	0.679478	0.0125331	0.422771	0.0161736	0.71456	0.0215123	0.299388	0.00625002	0.432019	0.00565493	0.451715	0.00714909
																																			60.157	0.697906	0.00418019	0.679413	0.0122762	0.422413	0.0161583	0.71468	0.0215293	0.299184	0.00617924	0.431456	0.00557854	0.451651	0.00714057
																																			60.31	0.697419	0.00423796	0.679053	0.0122819	0.422124	0.0160735	0.713011	0.0217885	0.29809	0.00619533	0.430934	0.00562176	0.45095	0.0071013
																																			60.462	0.696813	0.00433992	0.681188	0.0128659	0.421171	0.0161258	0.713616	0.0215116	0.297488	0.00621747	0.430064	0.00563252	0.450317	0.00711746
																																			60.615	0.696357	0.00428169	0.678547	0.0126177	0.419689	0.0162658	0.712267	0.0217318	0.297097	0.00620995	0.429402	0.00559994	0.4496	0.0071242
																																			60.766	0.69597	0.00422711	0.678081	0.0129391	0.419527	0.0160152	0.712077	0.021669	0.296698	0.00619337	0.428748	0.00554257	0.449442	0.00705732
																																			60.92	0.694939	0.00422652	0.677542	0.0124601	0.419968	0.0159438	0.711924	0.0215934	0.296362	0.00620844	0.428229	0.00556264	0.448185	0.00710238
																																			61.072	0.694536	0.00416044	0.678551	0.0129262	0.418289	0.0159246	0.71205	0.0215416	0.295794	0.00617076	0.427537	0.00557247	0.447784	0.00706819
																																			61.224	0.693686	0.00434203	0.676889	0.0125786	0.417827	0.0160012	0.711726	0.0215809	0.295281	0.0062797	0.427035	0.00566744	0.447535	0.00710015
																																			61.378	0.692976	0.00427549	0.67447	0.0127061	0.416282	0.0160552	0.710502	0.0216196	0.295102	0.00618672	0.426842	0.00559562	0.44654	0.00711288
																																			61.531	0.692087	0.00432551	0.677056	0.0130019	0.415747	0.0160907	0.711034	0.0219504	0.294741	0.00616082	0.425899	0.0055268	0.446063	0.00708218
																																			61.683	0.691527	0.00424313	0.675552	0.0128841	0.41547	0.0160251	0.709513	0.0216353	0.294381	0.00619115	0.425242	0.005648	0.445167	0.00711539
																																			61.836	0.69093	0.00418372	0.673949	0.0128303	0.415171	0.0159014	0.709279	0.0217364	0.294154	0.0060773	0.424508	0.00558215	0.444567	0.0070664
																																			61.989	0.69038	0.00432065	0.674463	0.0132726	0.414099	0.0161807	0.709864	0.0218937	0.293443	0.00615374	0.424226	0.00557978	0.444063	0.00709516
																																			62.141	0.690094	0.00431971	0.672701	0.0127716	0.413886	0.016019	0.709945	0.0216339	0.293137	0.00614839	0.423364	0.00554985	0.443455	0.00702181
																																			62.294	0.689587	0.00431191	0.674255	0.012719	0.413521	0.0160567	0.709504	0.0217808	0.292468	0.0061099	0.42285	0.00561575	0.442514	0.00714487
																																			62.447	0.688862	0.00427969	0.673424	0.0129741	0.412375	0.0159697	0.709081	0.0221173	0.291694	0.00610696	0.42202	0.00563693	0.441999	0.00701382
																																			62.599	0.687806	0.00424036	0.67104	0.0123369	0.410934	0.0160482	0.708556	0.0216967	0.291359	0.00610867	0.421724	0.00557863	0.441804	0.00703696
																																			62.75	0.687217	0.00434429	0.670986	0.0128123	0.410176	0.0161022	0.709278	0.0217472	0.291367	0.00612278	0.421109	0.00559716	0.44087	0.00710285
																																			62.903	0.686663	0.00435515	0.670847	0.0131629	0.409779	0.0160637	0.708091	0.0216916	0.290402	0.00614077	0.420476	0.0056184	0.440565	0.0070477
																																			63.056	0.685931	0.00448354	0.670199	0.0126488	0.409724	0.0158977	0.707696	0.021897	0.290383	0.00611998	0.419809	0.00556695	0.439822	0.0071188
																																			63.21	0.685055	0.00442528	0.671898	0.013065	0.408767	0.0160235	0.707726	0.0219139	0.28967	0.00611554	0.419205	0.00561965	0.438916	0.00704149
																																			63.363	0.684679	0.00420076	0.671151	0.0129736	0.408142	0.0159609	0.707572	0.0218246	0.289634	0.00605564	0.418456	0.00555061	0.438457	0.00700074
																																			63.515	0.683939	0.0042687	0.668385	0.0125053	0.407438	0.0159023	0.706382	0.0221164	0.289089	0.00609412	0.41835	0.00556337	0.437665	0.00709503
																																			63.666	0.683491	0.00433601	0.670268	0.0128381	0.406887	0.015802	0.706576	0.021884	0.28869	0.00605128	0.417591	0.00566968	0.43742	0.00697237
																																			63.82	0.682926	0.00421698	0.668912	0.0131425	0.405838	0.0159616	0.706689	0.0220285	0.288403	0.00603269	0.416923	0.00564408	0.436681	0.00695443
																																			63.972	0.682346	0.0042184	0.668885	0.0125111	0.405133	0.015774	0.706452	0.0221659	0.288251	0.00600954	0.416239	0.00559647	0.436549	0.00708271
																																			64.125	0.681918	0.00433673	0.667686	0.0127245	0.404676	0.0158599	0.706324	0.0218789	0.287859	0.00599754	0.415716	0.00552756	0.435465	0.00703888
																																			64.278	0.680691	0.00447245	0.666989	0.0126776	0.403857	0.0159957	0.705012	0.0220541	0.287374	0.00606032	0.415166	0.00554362	0.434773	0.00702795
																																			64.43	0.680585	0.00435031	0.666596	0.0131042	0.403512	0.0159245	0.705098	0.02185	0.286531	0.00604965	0.414262	0.00554478	0.434191	0.00695177
																																			64.583	0.679531	0.00432342	0.665171	0.012864	0.402789	0.0157795	0.704313	0.0220639	0.285838	0.0060731	0.413614	0.00555148	0.434442	0.00702922
																																			64.736	0.679462	0.00425608	0.665303	0.0131436	0.40196	0.0158576	0.704314	0.0220674	0.286258	0.0059958	0.413287	0.00558895	0.432719	0.00703947
																																			64.888	0.678317	0.00426545	0.663893	0.01322	0.40141	0.0158571	0.703708	0.022041	0.285556	0.00604502	0.412415	0.00555746	0.432554	0.00702479
																																			65.039	0.677909	0.00425335	0.664087	0.0132224	0.399934	0.015852	0.702969	0.0220163	0.285123	0.00599101	0.411847	0.00560317	0.432109	0.00707351
																																			65.192	0.677277	0.00429376	0.664225	0.0132171	0.399069	0.0158508	0.703241	0.0220282	0.284597	0.00598847	0.411375	0.00558874	0.431548	0.00700912
																																			65.346	0.676695	0.00424167	0.663965	0.0132689	0.398729	0.0157268	0.702073	0.0221878	0.283618	0.00607126	0.410928	0.00547906	0.431118	0.00704148
																																			65.499	0.67563	0.00429178	0.661965	0.0131926	0.398706	0.0157947	0.702431	0.0222009	0.283632	0.0059806	0.410184	0.00549466	0.430236	0.00701158
																																			65.651	0.675066	0.00424816	0.662259	0.0129686	0.398295	0.0157519	0.701759	0.0223671	0.283623	0.0059539	0.409598	0.00552976	0.429758	0.00711018
																																			65.804	0.674517	0.00429306	0.660982	0.0129646	0.397453	0.0158371	0.701079	0.0222626	0.282897	0.00598121	0.409265	0.0055228	0.428954	0.00694071
																																			65.956	0.67362	0.00430699	0.66183	0.0133558	0.396954	0.0157775	0.702029	0.0223172	0.282289	0.00604006	0.408384	0.00548872	0.428511	0.0069448
																																			66.108	0.673255	0.00432974	0.660569	0.0128695	0.396075	0.0158082	0.700591	0.0224418	0.282306	0.00594575	0.407787	0.00550727	0.427971	0.00702136
																																			66.261	0.672723	0.00429663	0.659917	0.013088	0.395495	0.0157579	0.700895	0.0223053	0.281764	0.00594479	0.4073	0.00542661	0.427587	0.00697567
																																			66.412	0.671593	0.00435063	0.660098	0.0132119	0.394364	0.0158927	0.70095	0.022358	0.281318	0.00597605	0.407113	0.0054683	0.427075	0.00692985
																																			66.566	0.6713	0.00446356	0.660646	0.0132844	0.3949	0.015857	0.700026	0.0222863	0.281195	0.00593722	0.4063	0.00540018	0.426408	0.00700812
																																			66.719	0.670814	0.00427271	0.658536	0.0129723	0.393762	0.0157479	0.699476	0.0225917	0.280699	0.0059297	0.405692	0.00545128	0.426149	0.00702056
																																			66.87	0.669968	0.0042953	0.659086	0.0135678	0.393203	0.0157731	0.699916	0.0225952	0.279966	0.00593671	0.404933	0.00540424	0.425003	0.00699318
																																			67.024	0.669659	0.00434013	0.656964	0.0132205	0.392084	0.0157554	0.698751	0.0222033	0.279969	0.0058329	0.404357	0.0053964	0.424607	0.00690725
																																			67.176	0.669007	0.00434687	0.658564	0.0133144	0.391535	0.0156607	0.698418	0.0221917	0.279319	0.00585951	0.403672	0.0054836	0.424135	0.00703654
																																			67.327	0.668349	0.00431562	0.657408	0.0132517	0.391245	0.0156753	0.697801	0.0221419	0.279227	0.00589068	0.403193	0.00546482	0.423394	0.00698177
																																			67.481	0.66831	0.00426665	0.656121	0.0137833	0.391017	0.0155486	0.698153	0.0225526	0.278971	0.00585468	0.402836	0.00541348	0.422757	0.00704863
																																			67.633	0.667257	0.00422321	0.654564	0.0130448	0.389689	0.0156225	0.698088	0.0221518	0.278412	0.00584115	0.402231	0.00537928	0.422225	0.00705426
																																			67.785	0.666614	0.00432605	0.656847	0.0136457	0.389164	0.0157726	0.6974	0.0223867	0.278329	0.0058126	0.401949	0.00541167	0.421735	0.00702204
																																			67.936	0.665833	0.00434373	0.654986	0.0135086	0.389157	0.015662	0.697103	0.0222187	0.27781	0.0058329	0.401305	0.00537524	0.421212	0.00702216
																																			68.09	0.665564	0.00433136	0.653177	0.0137286	0.388171	0.0155715	0.697629	0.0226672	0.277296	0.00586578	0.400876	0.0054321	0.420764	0.00703469
																																			68.243	0.664279	0.00430651	0.656103	0.013901	0.387822	0.0155663	0.697098	0.0223282	0.276768	0.0058369	0.399985	0.00532223	0.419433	0.00688299
																																			68.395	0.663982	0.00440307	0.653491	0.0135955	0.388181	0.0153392	0.696704	0.0223144	0.277038	0.00572463	0.399637	0.00532287	0.419199	0.00696302
																																			68.548	0.663761	0.00423201	0.653293	0.0133238	0.386018	0.0154547	0.696485	0.0224433	0.276022	0.00586042	0.399363	0.00533457	0.418597	0.00698771
																																			68.7	0.662852	0.00441226	0.654962	0.013708	0.386347	0.0154249	0.695632	0.0224055	0.276086	0.00580096	0.398832	0.00538896	0.418375	0.00699415
																																			68.854	0.662262	0.00439633	0.653506	0.013725	0.38556	0.015555	0.696239	0.0223338	0.275448	0.00583484	0.398143	0.00537633	0.4176	0.00696115
																																			69.006	0.661162	0.00445225	0.653461	0.013565	0.384697	0.0155772	0.694727	0.0221325	0.275526	0.00579172	0.397332	0.00539441	0.416779	0.00693149
																																			69.157	0.660725	0.00432718	0.652661	0.0134085	0.385275	0.0154323	0.695144	0.022477	0.274988	0.00582159	0.396969	0.00536194	0.416594	0.00691695
																																			69.311	0.660467	0.00439958	0.651245	0.0133676	0.38345	0.0154622	0.693671	0.022415	0.274283	0.00576614	0.396486	0.00543568	0.416018	0.00698405
																																			69.463	0.659805	0.00430995	0.651415	0.0135757	0.383247	0.0154411	0.693996	0.0225271	0.274249	0.00572685	0.395622	0.00534043	0.415614	0.00694442
																																			69.615	0.658754	0.0045205	0.651475	0.0138764	0.38199	0.015495	0.692955	0.022401	0.273782	0.0057551	0.395392	0.00538307	0.414837	0.00695715
																																			69.768	0.65836	0.00446979	0.65141	0.0140208	0.381608	0.0153347	0.693569	0.0223651	0.273172	0.00582009	0.394989	0.00546695	0.414016	0.00694617
																																			69.922	0.657815	0.00444049	0.650363	0.0138849	0.38089	0.0155092	0.693186	0.0224045	0.272948	0.00571188	0.394336	0.0054096	0.413873	0.00696836
																																			70.074	0.65745	0.00440113	0.650475	0.0136033	0.380187	0.015394	0.69294	0.0226	0.272673	0.00575404	0.394249	0.00529272	0.413403	0.00691152
																																			70.227	0.656786	0.00424006	0.648686	0.0135779	0.379348	0.015333	0.692515	0.0224961	0.272347	0.00573193	0.393588	0.00541907	0.412489	0.00698484
																																			70.38	0.655808	0.0044733	0.6499	0.014042	0.379674	0.0152688	0.692453	0.022863	0.271904	0.00572355	0.392797	0.00527517	0.412065	0.00697822
																																			70.531	0.654971	0.00445297	0.648519	0.013701	0.378697	0.0154307	0.693065	0.0225523	0.271591	0.0057687	0.392736	0.00534993	0.411405	0.00702412
																																			70.685	0.654805	0.0045	0.64771	0.013746	0.378178	0.0154082	0.692181	0.0224341	0.27106	0.00569697	0.392085	0.00536214	0.410728	0.00690277
																																			70.837	0.653894	0.00439173	0.647739	0.0134171	0.378337	0.0152321	0.692363	0.0225577	0.270949	0.00574899	0.391336	0.00533672	0.410541	0.00690804
																																			70.991	0.653154	0.00449937	0.648005	0.0131307	0.376625	0.015359	0.691793	0.0226107	0.270448	0.00572158	0.390843	0.00543967	0.410159	0.00698936
																																			71.143	0.652705	0.00447924	0.646466	0.0132758	0.376423	0.0153862	0.691451	0.0226276	0.270484	0.00564819	0.390723	0.00529162	0.409554	0.00696285
																																			71.296	0.6519	0.00448868	0.646584	0.0135575	0.376137	0.0153522	0.690865	0.0229265	0.269777	0.00566348	0.390172	0.00530208	0.408892	0.00696068
																																			71.448	0.651437	0.00443384	0.647453	0.0136515	0.375222	0.0153821	0.689943	0.0225426	0.269393	0.00566955	0.38938	0.00537062	0.408239	0.00691915
																																			71.601	0.650998	0.00449704	0.646159	0.0133506	0.374329	0.015342	0.690744	0.0225224	0.269447	0.00562652	0.389029	0.00540484	0.407656	0.00692861
																																			71.754	0.650331	0.00446945	0.644876	0.01351	0.374018	0.0151752	0.691004	0.0225176	0.268955	0.00561306	0.388419	0.00539598	0.407494	0.0070136
																																			71.907	0.649528	0.00450991	0.645528	0.0133302	0.373423	0.0152203	0.689955	0.0228398	0.268504	0.00559562	0.388012	0.00547583	0.406936	0.00686866
																																			72.06	0.649172	0.00434773	0.644566	0.0135874	0.373521	0.0151994	0.688883	0.0226867	0.26799	0.00564641	0.38748	0.00534837	0.406027	0.00690767
																																			72.212	0.648168	0.00448302	0.643708	0.0135701	0.372201	0.0152429	0.690499	0.0225115	0.2679	0.0056571	0.387007	0.00537469	0.405529	0.0068828
																																			72.366	0.647939	0.00456595	0.64461	0.013659	0.372087	0.0153229	0.689848	0.0228675	0.26747	0.00572339	0.386391	0.00545306	0.404917	0.00686203
																																			72.519	0.647333	0.00447933	0.643385	0.0138018	0.371637	0.015251	0.688016	0.0228173	0.267139	0.00564035	0.386009	0.0053661	0.404504	0.00684879
																																			72.671	0.646791	0.00447082	0.643622	0.013321	0.370608	0.0151382	0.688279	0.0225348	0.26681	0.00563233	0.385684	0.00538067	0.403807	0.00683774
																																			72.825	0.645823	0.00442415	0.641614	0.0140301	0.370251	0.0151899	0.688473	0.0225981	0.266535	0.00559482	0.385	0.00537334	0.403093	0.00683794
																																			72.977	0.645344	0.00459091	0.641726	0.013038	0.369165	0.0152698	0.688293	0.0227728	0.266179	0.00554741	0.38452	0.0053162	0.402939	0.00688098
																																			73.128	0.644756	0.00454329	0.641672	0.0136193	0.36904	0.0150185	0.688697	0.022772	0.265545	0.00558766	0.384112	0.00537903	0.402256	0.00692323
																																			73.281	0.644102	0.00454471	0.641169	0.0135496	0.36813	0.015067	0.687911	0.0225974	0.265686	0.00556421	0.383645	0.00536295	0.401867	0.00686281
																																			73.434	0.643212	0.00449379	0.639175	0.0135776	0.367743	0.0152443	0.687035	0.0226448	0.265003	0.00559167	0.382921	0.00533134	0.401181	0.00686842
																																			73.587	0.642848	0.00454793	0.6407	0.0137507	0.366695	0.0152553	0.686653	0.0227559	0.264843	0.00556211	0.382761	0.00531278	0.400439	0.00686575
																																			73.739	0.642323	0.00456191	0.640615	0.0136009	0.366086	0.0152616	0.686568	0.0227638	0.264356	0.00553952	0.381839	0.00525959	0.400753	0.00685086
																																			73.893	0.641869	0.00449713	0.63951	0.0135766	0.366214	0.0152042	0.68738	0.0227544	0.264256	0.00553561	0.381235	0.00532873	0.399675	0.00688272
																																			74.045	0.64125	0.00456587	0.639945	0.0141266	0.365651	0.0150983	0.685837	0.0227659	0.263786	0.00554554	0.381194	0.00531677	0.398952	0.00684065
																																			74.197	0.640456	0.00450249	0.638884	0.013801	0.364999	0.0151027	0.684948	0.0226894	0.263302	0.00555916	0.380172	0.00530498	0.398617	0.00681276
																																			74.35	0.640153	0.00459967	0.637632	0.0137911	0.364697	0.0150484	0.686075	0.0227376	0.263198	0.00549431	0.379806	0.00525722	0.398352	0.00687572
																																			74.502	0.639302	0.00459368	0.637767	0.0138688	0.364112	0.0150918	0.68445	0.0229035	0.26258	0.00555593	0.379331	0.00531453	0.397621	0.006814
																																			74.655	0.639006	0.00459878	0.637384	0.0140508	0.362874	0.0150158	0.683513	0.0227108	0.262281	0.00552108	0.378896	0.00533871	0.397262	0.00683521
																																			74.808	0.638427	0.00454561	0.636517	0.0140457	0.362372	0.0151422	0.68327	0.0225769	0.262029	0.00554843	0.377808	0.0052721	0.396737	0.00687317
																																			74.961	0.638506	0.00444081	0.635404	0.0135886	0.362766	0.0148101	0.683539	0.022545	0.261778	0.00551567	0.377502	0.00517735	0.39639	0.00690081
																																			75.112	0.636651	0.00454581	0.635724	0.0138055	0.362162	0.0148632	0.68241	0.0226323	0.261148	0.00551219	0.377141	0.005236	0.395755	0.00691402
																																			75.266	0.636158	0.00457087	0.635673	0.0137225	0.361127	0.0151492	0.683508	0.0226545	0.260992	0.00551603	0.376398	0.00528146	0.395124	0.00679348
																																			75.417	0.635497	0.0046944	0.634443	0.0140057	0.361148	0.0148798	0.682923	0.0226557	0.260686	0.00555636	0.376317	0.00533486	0.394836	0.00688307
																																			75.571	0.63534	0.00467635	0.633537	0.0142333	0.360308	0.0148914	0.68285	0.0226447	0.260244	0.00554824	0.375628	0.00523507	0.394234	0.00679828
																																			75.724	0.634618	0.00462486	0.632826	0.0139281	0.35992	0.0148111	0.681958	0.0228348	0.260104	0.00550401	0.375283	0.00528519	0.393488	0.00676409
																																			75.877	0.634113	0.00450166	0.632166	0.0139162	0.359944	0.0148349	0.681681	0.0226223	0.259742	0.00548738	0.374218	0.00531985	0.393221	0.00668011
																																			76.029	0.633081	0.00464232	0.632812	0.0138258	0.358662	0.0148313	0.681642	0.0225274	0.259312	0.00554061	0.373815	0.00526158	0.392512	0.00671705
																																			76.182	0.633112	0.0045884	0.632027	0.0139954	0.357948	0.0149783	0.680869	0.0225408	0.25956	0.00542338	0.373469	0.00520518	0.391916	0.00677632
																																			76.336	0.631853	0.00457208	0.631881	0.0137457	0.358109	0.0148511	0.681155	0.0229807	0.259147	0.00545645	0.372805	0.00525008	0.39177	0.00678656
																																			76.489	0.631589	0.00459746	0.633053	0.0141327	0.357832	0.0147545	0.680953	0.0228347	0.258647	0.00543282	0.37226	0.00524936	0.390945	0.00664196
																																			76.642	0.630976	0.00460886	0.634067	0.0146386	0.356606	0.0149846	0.680312	0.0224805	0.258483	0.00542704	0.371751	0.00522112	0.390707	0.00676982
																																			76.794	0.630315	0.00471306	0.631993	0.0143166	0.356329	0.0148945	0.680146	0.0226219	0.25775	0.00552606	0.37116	0.00520453	0.389991	0.0068592
																																			76.946	0.629337	0.00468594	0.630515	0.0140134	0.356816	0.014676	0.679319	0.0230045	0.257888	0.0054051	0.370821	0.00523845	0.389492	0.00674106
																																			77.098	0.629189	0.00457213	0.630936	0.0144469	0.354962	0.0148241	0.679377	0.0228062	0.257516	0.00546978	0.370698	0.00512475	0.388788	0.00678719
																																			77.249	0.628579	0.00462092	0.629154	0.0143658	0.356419	0.0144697	0.679077	0.023162	0.257417	0.00540914	0.36961	0.00510248	0.388628	0.00682373
																																			77.403	0.628296	0.00465724	0.628951	0.0138397	0.354384	0.0146107	0.679074	0.0227543	0.256996	0.00540388	0.369017	0.00512592	0.388123	0.00672521
																																			77.556	0.626997	0.0046477	0.629322	0.0143428	0.353917	0.0148193	0.678627	0.0228721	0.256378	0.00541881	0.368779	0.00523891	0.387491	0.00678924
																																			77.708	0.626251	0.00468468	0.627465	0.0137471	0.353586	0.0147988	0.677313	0.0228991	0.256087	0.00540443	0.368061	0.00516033	0.386877	0.00675308
																																			77.861	0.626704	0.00466474	0.628876	0.0139384	0.352955	0.0146551	0.677048	0.0229529	0.256025	0.00541319	0.367282	0.00517208	0.386598	0.00675216
																																			78.015	0.625474	0.0046115	0.629272	0.0142534	0.353236	0.0146461	0.677903	0.0225585	0.255476	0.00540825	0.36681	0.00514426	0.385865	0.00671761
																																			78.168	0.624644	0.00470162	0.626506	0.0137828	0.351912	0.0145562	0.676793	0.0228707	0.255201	0.00537698	0.365985	0.00514624	0.385613	0.00680134
																																			78.321	0.624239	0.00460711	0.625012	0.013669	0.351275	0.01455	0.677241	0.0226656	0.254763	0.00536533	0.365605	0.00508155	0.384902	0.00676814
																																			78.474	0.623705	0.00466316	0.625222	0.0136914	0.350633	0.0146287	0.675812	0.022926	0.25507	0.00539683	0.364878	0.00514069	0.384458	0.00670995
																																			78.627	0.62295	0.00470123	0.625651	0.0139539	0.351098	0.0145962	0.676081	0.0228381	0.254654	0.00535183	0.364208	0.00506316	0.384007	0.00687284
																																			78.78	0.62243	0.00469196	0.626059	0.0142594	0.34963	0.0147927	0.675914	0.0227956	0.254285	0.00532301	0.363766	0.00509924	0.383411	0.00676849
																																			78.933	0.621761	0.00462763	0.624918	0.0144207	0.349205	0.0146786	0.67529	0.0228235	0.253714	0.00532747	0.363198	0.00510636	0.382763	0.0067256
																																			79.086	0.621173	0.00467903	0.624699	0.0144246	0.34946	0.01465	0.675299	0.0227903	0.253628	0.00531972	0.362602	0.00502579	0.383	0.00685151
																																			79.239	0.620649	0.00463931	0.624661	0.0145419	0.34854	0.0147486	0.674283	0.0229404	0.252975	0.00531127	0.362471	0.00498825	0.381881	0.00672772
																																			79.392	0.620251	0.00464777	0.624024	0.0143833	0.347168	0.0147715	0.674427	0.0229577	0.25286	0.00528103	0.361717	0.004952	0.381527	0.00671634
																																			79.546	0.619626	0.00470293	0.6245	0.0141694	0.347879	0.0146633	0.674277	0.0229477	0.25258	0.00523671	0.360955	0.00501814	0.381383	0.0066609
																																			79.697	0.619008	0.00458668	0.622721	0.0142677	0.34683	0.0146528	0.67357	0.023153	0.252288	0.00529732	0.360531	0.00500732	0.380649	0.00670058
																																			79.851	0.61824	0.0045478	0.622053	0.0144269	0.346407	0.0146498	0.673737	0.0229749	0.25196	0.00527698	0.360075	0.00500455	0.380157	0.00666077
																																			80.004	0.617647	0.00464621	0.621578	0.0139999	0.346158	0.0145887	0.673439	0.0231351	0.252273	0.0053172	0.359773	0.00499843	0.379648	0.00667582
																																			80.155	0.616953	0.00469931	0.621324	0.0144292	0.345211	0.0146228	0.673671	0.0229597	0.251602	0.00531042	0.358904	0.00500717	0.37903	0.00667238
																																			80.309	0.616605	0.00473671	0.62199	0.0141602	0.344408	0.0145648	0.672562	0.0229726	0.250939	0.00526562	0.358742	0.00505885	0.378619	0.00669765
																																			80.461	0.615675	0.00464101	0.622125	0.0142115	0.343734	0.0147146	0.6728	0.0230498	0.251036	0.00527172	0.35824	0.00504614	0.378208	0.00664815
																																			80.615	0.615093	0.00465009	0.619972	0.0140421	0.343721	0.0146615	0.672558	0.0228819	0.250974	0.0052516	0.357639	0.00501091	0.377908	0.00674112
																																			80.766	0.614614	0.0047642	0.620907	0.0143189	0.342532	0.0147387	0.67229	0.0229545	0.250615	0.00524759	0.357464	0.0050395	0.377269	0.00670519
																																			80.92	0.614311	0.00467198	0.620713	0.0143502	0.343176	0.0146526	0.671837	0.0227179	0.249727	0.00526796	0.357229	0.00504658	0.37695	0.00674015
																																			81.072	0.613619	0.00461514	0.618349	0.0141235	0.342094	0.0145616	0.670084	0.0229684	0.249765	0.00522405	0.356448	0.00511486	0.376113	0.00670849
																																			81.223	0.613372	0.0046084	0.620358	0.0144414	0.341698	0.0144893	0.672106	0.0229062	0.24952	0.00521442	0.355789	0.00503735	0.375701	0.0067867
																																			81.376	0.61212	0.00473141	0.618821	0.0141165	0.341786	0.0144131	0.671992	0.0227458	0.249479	0.00519665	0.355664	0.00508411	0.375241	0.00672716
																																			81.53	0.611774	0.00463532	0.616961	0.0142089	0.340626	0.0144045	0.669883	0.0229802	0.248723	0.00521175	0.35497	0.00515179	0.37475	0.00672016
																																			81.682	0.610876	0.00475186	0.616599	0.0143699	0.340672	0.0145676	0.669964	0.0229345	0.24866	0.00513901	0.354514	0.00518147	0.374126	0.00676692
																																			81.834	0.610776	0.00462007	0.616973	0.0143302	0.339522	0.0145564	0.670095	0.023141	0.247916	0.00524958	0.35409	0.00509659	0.374111	0.00672346
																																			81.988	0.610279	0.00468061	0.617318	0.0146597	0.338834	0.0147107	0.66903	0.0227158	0.248059	0.00517791	0.353596	0.00519032	0.373182	0.00671387
																																			82.14	0.609799	0.00463291	0.617633	0.0147655	0.33915	0.0145425	0.668516	0.0233223	0.247487	0.00517524	0.353183	0.0051083	0.37315	0.00671645
																																			82.293	0.60923	0.00467798	0.617146	0.0143777	0.33855	0.0146022	0.669033	0.0229486	0.247107	0.00518778	0.352626	0.00510021	0.372678	0.00671211
																																			82.445	0.608624	0.00470432	0.615218	0.0142389	0.33793	0.0143642	0.66771	0.0232139	0.246897	0.00521918	0.352386	0.00508569	0.371773	0.00667023
																																			82.599	0.607947	0.00463556	0.615928	0.0140762	0.337557	0.0144085	0.668166	0.023181	0.24712	0.00513484	0.35198	0.00509806	0.37201	0.00660457
																																			82.75	0.607196	0.00468574	0.615072	0.013991	0.337445	0.014359	0.66774	0.0232609	0.24663	0.00514023	0.351446	0.00519357	0.371222	0.00668372
																																			82.904	0.606448	0.00469536	0.616524	0.0145234	0.337827	0.0144362	0.667623	0.0230753	0.246341	0.00515278	0.350958	0.00513655	0.370682	0.00677029
																																			83.057	0.606232	0.00470886	0.612904	0.0143892	0.336394	0.014365	0.667633	0.0231423	0.245859	0.00512311	0.350497	0.0051077	0.369962	0.00667532
																																			83.209	0.605176	0.00472051	0.612879	0.0144437	0.335618	0.0144095	0.667427	0.0229774	0.245776	0.00512693	0.349801	0.00512479	0.369472	0.00677387
																																			83.362	0.604705	0.00466703	0.614145	0.0143906	0.334826	0.0143674	0.668526	0.0228281	0.245318	0.00515327	0.349528	0.00520322	0.369124	0.00678983
																																			83.516	0.604348	0.00462329	0.613459	0.0146135	0.335118	0.0141863	0.666773	0.0229191	0.245305	0.00513691	0.349142	0.00514171	0.368526	0.00668095
																																			83.667	0.603709	0.00461614	0.612564	0.0145521	0.334473	0.0143873	0.665992	0.0229843	0.244862	0.00508924	0.348562	0.00511171	0.368091	0.00674528
																																			83.819	0.603254	0.00456872	0.612864	0.014638	0.333723	0.0143689	0.665985	0.0229476	0.244516	0.00517542	0.347943	0.00514038	0.36798	0.00668051
																																			83.972	0.602607	0.00465905	0.611567	0.0144948	0.332794	0.014313	0.665405	0.0232029	0.24466	0.00509776	0.347567	0.00516286	0.36714	0.0066641
																																			84.125	0.602464	0.00469144	0.61129	0.0144186	0.332785	0.014261	0.664773	0.0230877	0.244041	0.00512146	0.34729	0.00510725	0.366976	0.00663975
																																			84.277	0.601585	0.00473023	0.609749	0.0141485	0.332464	0.0142384	0.664133	0.0228845	0.243984	0.00509431	0.346935	0.00510691	0.366404	0.00670849
																																			84.43	0.601008	0.00477002	0.610318	0.0141787	0.333279	0.01414	0.664124	0.0229991	0.243638	0.00512335	0.346493	0.0051309	0.366133	0.00669422
																																			84.582	0.600462	0.00470443	0.610755	0.014802	0.33137	0.0144334	0.664203	0.0229216	0.242963	0.00509088	0.345684	0.00511532	0.365443	0.00671877
																																			84.735	0.600132	0.00472359	0.611225	0.0148317	0.330396	0.0144145	0.663351	0.0230582	0.243207	0.00496035	0.345271	0.00511527	0.364991	0.00666825
																																			84.888	0.599307	0.00471575	0.609853	0.0144439	0.330991	0.0143756	0.663443	0.0228111	0.243186	0.00500588	0.344698	0.0051129	0.364353	0.00661209
																																			85.04	0.598731	0.00477625	0.608985	0.0141539	0.329988	0.014414	0.662951	0.0228594	0.242531	0.00504152	0.344552	0.00511495	0.364455	0.00664688
																																			85.193	0.598573	0.00477203	0.609037	0.0146136	0.329534	0.0144637	0.662445	0.022969	0.242686	0.00505068	0.344296	0.00512202	0.363315	0.00671877
																																			85.345	0.597483	0.00474089	0.609266	0.014458	0.329733	0.0143376	0.662585	0.0227908	0.242	0.00505207	0.3439	0.00510347	0.363464	0.00661495
																																			85.498	0.596818	0.00473284	0.607646	0.0145852	0.328895	0.0141957	0.661793	0.0230748	0.241792	0.00503585	0.343251	0.00507279	0.363034	0.00668569
																																			85.649	0.596649	0.00485028	0.60721	0.0149828	0.329368	0.0141647	0.663011	0.023093	0.241539	0.00501199	0.342915	0.00509586	0.362409	0.00662414
																																			85.803	0.595991	0.0047725	0.60526	0.0147142	0.327776	0.0143433	0.661968	0.0230663	0.241114	0.00502732	0.342072	0.00504137	0.361841	0.00660332
																																			85.956	0.59543	0.00478937	0.605845	0.0148999	0.327645	0.0143613	0.660582	0.0229653	0.240903	0.00503263	0.342087	0.00515277	0.361322	0.00656491
																																			86.107	0.595308	0.00474726	0.605446	0.0150344	0.327422	0.014398	0.660283	0.0228405	0.240867	0.00502979	0.341534	0.00513937	0.360944	0.00662453
																																			86.261	0.594631	0.00476181	0.605562	0.014634	0.326694	0.014313	0.660801	0.0231842	0.241083	0.00493908	0.340798	0.00512441	0.360555	0.00669346
																																			86.414	0.593732	0.00469485	0.60509	0.0149064	0.325779	0.0142388	0.660192	0.0228632	0.240467	0.00500477	0.340259	0.00507029	0.360308	0.00664427
																																			86.565	0.593098	0.00476187	0.605301	0.0145251	0.325942	0.0143481	0.659925	0.0228548	0.240222	0.00494757	0.340223	0.00509632	0.35948	0.00666939
																																			86.718	0.593168	0.00481226	0.603642	0.0143981	0.325401	0.0142312	0.659455	0.0229037	0.239662	0.00499362	0.339661	0.00509769	0.359285	0.00659486
																																			86.871	0.592112	0.0047462	0.606793	0.0152135	0.324631	0.0142633	0.659583	0.0228787	0.239652	0.0049146	0.339024	0.00511733	0.358987	0.00671818
																																			87.025	0.591581	0.00485185	0.604821	0.0148536	0.324363	0.0142893	0.658692	0.0228135	0.239329	0.0049362	0.339005	0.00508052	0.358506	0.0067234
																																			87.177	0.591004	0.00487331	0.603108	0.0145664	0.324009	0.0142352	0.659336	0.0230014	0.239316	0.00490612	0.338553	0.00512908	0.358033	0.00667308
																																			87.331	0.590514	0.00483199	0.604189	0.0143203	0.324282	0.0139852	0.658654	0.0229343	0.238767	0.00487847	0.337986	0.00510331	0.357372	0.00665169
																																			87.484	0.589845	0.00491141	0.603835	0.014572	0.322268	0.0142645	0.658031	0.0228079	0.238566	0.00492059	0.337562	0.00513897	0.356873	0.00663018
																																			87.637	0.589285	0.00475622	0.603257	0.0146566	0.322706	0.0141915	0.658878	0.0227282	0.238358	0.00492052	0.337192	0.00515826	0.356439	0.0066928
																																			87.79	0.588834	0.00489035	0.60209	0.0147186	0.322023	0.0141515	0.657268	0.0229372	0.238106	0.00495237	0.33684	0.00509835	0.356005	0.00662368
																																			87.943	0.588278	0.0047346	0.600621	0.0148148	0.322051	0.0138939	0.6572	0.0226841	0.237907	0.00488966	0.336453	0.00510144	0.355803	0.00662515
																																			88.095	0.587842	0.00472564	0.601447	0.0150507	0.322329	0.0139777	0.657156	0.0228216	0.237586	0.004916	0.335513	0.00510159	0.355297	0.00655103
																																			88.247	0.587048	0.00483026	0.601672	0.0149551	0.321087	0.0141315	0.657819	0.0226016	0.237291	0.00487872	0.335526	0.00505957	0.35474	0.00661008
																																			88.4	0.586771	0.0048472	0.602818	0.0150619	0.320331	0.013975	0.657171	0.0228073	0.236723	0.00495798	0.335275	0.00509335	0.354508	0.00661048
																																			88.553	0.586209	0.00483921	0.600464	0.0148412	0.320626	0.0139204	0.656605	0.0226896	0.23686	0.00487504	0.334485	0.00503177	0.353799	0.00648519
																																			88.706	0.585792	0.00472271	0.599863	0.0150157	0.319228	0.0140987	0.656327	0.0227788	0.236347	0.00489837	0.334402	0.00512451	0.353468	0.00654236
																																			88.86	0.584835	0.00479127	0.600407	0.0149322	0.319074	0.0140241	0.656261	0.022635	0.235862	0.00488339	0.334219	0.00515111	0.353082	0.00670886
																																			89.013	0.584393	0.00481387	0.599243	0.0144968	0.319293	0.0138193	0.655571	0.0226717	0.235797	0.00491329	0.33341	0.00507543	0.353053	0.00658712
																																			89.165	0.584028	0.00471187	0.597744	0.0149612	0.317684	0.014036	0.655519	0.0229929	0.235544	0.0048314	0.33293	0.00505489	0.352184	0.00658508
																																			89.318	0.582959	0.00472374	0.600194	0.0148924	0.318286	0.0137756	0.655011	0.0230351	0.235528	0.00486722	0.332495	0.00509397	0.351838	0.0065261
																																			89.47	0.582597	0.00480021	0.597969	0.0148313	0.317326	0.0140714	0.655742	0.0229612	0.235467	0.00483244	0.331854	0.00506237	0.351181	0.00655765
																																			89.623	0.58223	0.00478231	0.598134	0.0147576	0.316527	0.0139138	0.653922	0.0228564	0.234981	0.00479076	0.331696	0.00508972	0.350595	0.00659742
																																			89.776	0.581529	0.00477399	0.597552	0.0147518	0.316903	0.0140628	0.655255	0.0228821	0.234875	0.00483593	0.331429	0.00510868	0.350375	0.0065819
																																			89.929	0.580775	0.0047918	0.596653	0.0148395	0.316277	0.0137431	0.654636	0.0229578	0.234218	0.00483173	0.330913	0.00505978	0.350289	0.00660896
																																			90.081	0.580689	0.00474521	0.59751	0.015149	0.315213	0.0137616	0.654241	0.022868	0.234497	0.00479423	0.330173	0.00507242	0.34978	0.00656886
																																			90.233	0.579832	0.00477151	0.598294	0.0152304	0.315375	0.013764	0.653482	0.0227542	0.23412	0.00481084	0.329816	0.0051139	0.34924	0.00655048
																																			90.387	0.579851	0.00468232	0.597752	0.0147523	0.314957	0.0139364	0.653937	0.0226075	0.234026	0.0047956	0.329406	0.00510371	0.348688	0.00655798
																																			90.54	0.57922	0.00478948	0.595763	0.0150952	0.314644	0.0139126	0.653984	0.0231159	0.233482	0.00480738	0.329395	0.00514216	0.348464	0.00655475
																																			90.691	0.578254	0.00487579	0.595606	0.0147464	0.314661	0.0136521	0.653484	0.0229354	0.233585	0.00479508	0.328763	0.00501927	0.348128	0.0065506
																																			90.844	0.577816	0.00480627	0.596021	0.0147909	0.314072	0.013806	0.652779	0.0228918	0.233129	0.00482481	0.328646	0.00506331	0.347465	0.0064729
																																			90.998	0.577387	0.00469463	0.594817	0.0151338	0.313087	0.0138538	0.652443	0.0228043	0.23283	0.00475125	0.328013	0.00505702	0.347205	0.00651318
																																			91.149	0.576524	0.0047834	0.594704	0.0148296	0.312473	0.0137213	0.651585	0.0228253	0.232399	0.00478267	0.327484	0.00505824	0.346772	0.00656187
																																			91.303	0.575911	0.0047068	0.594685	0.0148528	0.3128	0.0136828	0.651555	0.0230565	0.23248	0.00477581	0.326859	0.00500868	0.346497	0.00650935
																																			91.455	0.575317	0.00485581	0.595564	0.0154561	0.312317	0.0136959	0.651473	0.0229206	0.232098	0.00471302	0.326492	0.00499394	0.345924	0.00652755
																																			91.609	0.574932	0.00471687	0.594293	0.0150826	0.311348	0.0138219	0.650298	0.0227905	0.232093	0.00469479	0.326262	0.00496788	0.345189	0.00648801
																																			91.762	0.574371	0.00471222	0.59265	0.0148349	0.310957	0.0136761	0.651201	0.0228386	0.231703	0.00475044	0.325557	0.00501173	0.34474	0.00648689
																																			91.915	0.57388	0.00471659	0.591728	0.014969	0.311282	0.0137117	0.650863	0.0229367	0.23121	0.00468815	0.325591	0.00494801	0.344302	0.00652854
																																			92.067	0.573401	0.00475252	0.591761	0.0150365	0.310614	0.0135989	0.650568	0.0226684	0.231143	0.00468058	0.324879	0.00498278	0.344307	0.00650085
																																			92.22	0.572649	0.00467557	0.590696	0.0145873	0.310294	0.0135613	0.64948	0.0229005	0.230531	0.00473819	0.324583	0.00499303	0.343688	0.00659066
																																			92.374	0.572656	0.00478677	0.591859	0.0152945	0.309406	0.0136401	0.649594	0.0232386	0.230409	0.0047396	0.323853	0.00501011	0.343069	0.00655035
																																			92.527	0.57192	0.00478436	0.591116	0.0150709	0.309461	0.0135089	0.649459	0.0230618	0.229909	0.004755	0.323912	0.00506266	0.342902	0.00653642
																																			92.679	0.571182	0.00476784	0.589987	0.0150672	0.309129	0.0136807	0.649365	0.0228634	0.230088	0.00468063	0.322986	0.00493952	0.342546	0.00653666
																																			92.833	0.570787	0.00466699	0.591903	0.0150685	0.308566	0.0134898	0.648788	0.0228961	0.229766	0.00472333	0.323158	0.00496374	0.342119	0.00653811
																																			92.985	0.570755	0.00467457	0.590978	0.0151261	0.307909	0.0137265	0.649372	0.0228982	0.229379	0.0047737	0.322806	0.00493962	0.341849	0.006603
																																			93.138	0.569652	0.00472093	0.589315	0.0146337	0.307936	0.0136343	0.64863	0.0229003	0.229372	0.00472291	0.321989	0.00496025	0.341114	0.00645751
																																			93.29	0.56971	0.00472388	0.589055	0.0153843	0.306738	0.0136947	0.64796	0.0229258	0.229128	0.00469685	0.321307	0.00488123	0.340979	0.00657254
																																			93.444	0.568827	0.00480808	0.58864	0.0150039	0.306657	0.0136838	0.647286	0.0228906	0.22878	0.00474163	0.320889	0.00494105	0.340559	0.00652058
																																			93.597	0.568533	0.00470835	0.589225	0.0148168	0.30632	0.0136326	0.647647	0.0227328	0.228819	0.00467051	0.320525	0.00490834	0.339935	0.00651458
																																			93.75	0.567835	0.00473608	0.588514	0.014828	0.306807	0.013548	0.646978	0.022853	0.228308	0.00470795	0.319957	0.00490479	0.339878	0.00653318
																																			93.902	0.56746	0.00472155	0.58755	0.0149286	0.30608	0.013531	0.647925	0.0230052	0.227697	0.00471701	0.319788	0.00489373	0.33941	0.00654151
																																			94.056	0.566556	0.00471711	0.588653	0.0147871	0.305378	0.0135186	0.646878	0.0230315	0.227547	0.00469124	0.319473	0.00495353	0.338839	0.00650116
																																			94.208	0.566018	0.00479751	0.586532	0.0150228	0.304995	0.013618	0.6472	0.0230913	0.227743	0.00469243	0.318597	0.00492417	0.338582	0.00643816
																																			94.359	0.565663	0.00480716	0.587162	0.0152189	0.304396	0.0136113	0.646249	0.0228235	0.227471	0.00466808	0.318358	0.0049503	0.33802	0.00647464
																																			94.512	0.565059	0.00470982	0.587205	0.0151744	0.304253	0.0135585	0.646846	0.0231703	0.226816	0.00472217	0.318255	0.00503399	0.337389	0.00651782
																																			94.665	0.564481	0.00478176	0.586122	0.0152845	0.30387	0.0134868	0.646226	0.0225906	0.226728	0.0046568	0.317369	0.00491179	0.337256	0.00649257
																																			94.819	0.563984	0.00474131	0.58504	0.0151259	0.304313	0.0133072	0.645634	0.0229054	0.226435	0.00471541	0.317332	0.00493201	0.336686	0.0064378
																																			94.97	0.563549	0.00474543	0.586322	0.0150822	0.30328	0.0134388	0.645282	0.0230329	0.226404	0.00466116	0.316862	0.00486361	0.336374	0.00647819
																																			95.124	0.563301	0.00467439	0.583755	0.0152775	0.302688	0.0134494	0.644874	0.0228349	0.226296	0.00461874	0.316461	0.0049083	0.335966	0.00639552
																																			95.277	0.562378	0.00473281	0.584571	0.0152753	0.303031	0.0134142	0.645473	0.0231195	0.226045	0.00460119	0.31605	0.00494054	0.335507	0.00648773
																																			95.428	0.56181	0.00473344	0.583167	0.0150444	0.301764	0.013518	0.644662	0.0230546	0.225736	0.00460144	0.315443	0.00494049	0.334877	0.00647093
																																			95.582	0.560929	0.00468573	0.582714	0.0151385	0.30079	0.013516	0.644279	0.0227309	0.225702	0.00455773	0.315556	0.00498032	0.334437	0.00645706
																																			95.735	0.560988	0.0047007	0.584167	0.015068	0.300531	0.0135523	0.643586	0.0228745	0.225513	0.00460235	0.314796	0.00489529	0.33423	0.00642304
																																			95.887	0.560296	0.00491724	0.583792	0.0153274	0.300147	0.0135286	0.643894	0.0229328	0.224818	0.00462982	0.314351	0.00491568	0.333819	0.0064432
																																			96.04	0.559892	0.00468526	0.583259	0.0154877	0.300196	0.0134346	0.643295	0.0230031	0.224857	0.00462161	0.313859	0.00490518	0.333182	0.00637614
																																			96.194	0.559428	0.0047711	0.5834	0.0155855	0.300354	0.0133312	0.643887	0.0228341	0.224603	0.0046444	0.31364	0.00488461	0.333426	0.00640976
																																			96.345	0.55926	0.00476651	0.581654	0.0155001	0.299624	0.0133116	0.643442	0.0230377	0.224319	0.004578	0.31319	0.00491867	0.332958	0.00641807
																																			96.497	0.558143	0.00476091	0.581521	0.0155662	0.299142	0.0134898	0.642642	0.0227535	0.223944	0.00458359	0.313001	0.00493222	0.332213	0.00645126
																																			96.651	0.557652	0.00474813	0.582556	0.015615	0.298418	0.0134359	0.643025	0.0227163	0.223762	0.00460842	0.312479	0.00492862	0.33207	0.00644962
																																			96.804	0.557211	0.00474998	0.581493	0.0153487	0.298434	0.0133383	0.642628	0.0228995	0.223583	0.00457287	0.312145	0.0048879	0.331438	0.00638954
																																			96.956	0.556932	0.00470161	0.581224	0.0150676	0.298378	0.013252	0.642171	0.0230814	0.223327	0.00455202	0.311631	0.00496899	0.331059	0.00645193
																																			97.107	0.556035	0.00479732	0.581071	0.0152327	0.29829	0.0132061	0.641439	0.0230221	0.223065	0.00459925	0.311434	0.00491168	0.330436	0.00637662
																																			97.261	0.555845	0.00473508	0.580699	0.0157883	0.297027	0.0133707	0.64213	0.0229517	0.2231	0.00450902	0.311048	0.0049005	0.330134	0.00646787
																																			97.414	0.554814	0.00472053	0.58008	0.0157541	0.296829	0.0132534	0.641199	0.0230479	0.222776	0.00454206	0.310662	0.00489067	0.330089	0.00644731
																																			97.566	0.554871	0.00474641	0.580122	0.0153616	0.29671	0.0133015	0.641237	0.0228612	0.22228	0.00453255	0.310022	0.00490962	0.329501	0.00641451
																																			97.718	0.554606	0.00470691	0.579831	0.015476	0.296484	0.0132615	0.640521	0.0230518	0.222247	0.00458098	0.309929	0.00493281	0.329058	0.00639301
																																			97.871	0.553567	0.0048545	0.579017	0.0156379	0.295759	0.0132408	0.640184	0.0228652	0.222041	0.00454531	0.309471	0.00491397	0.328718	0.00638213
																																			98.023	0.55327	0.00467448	0.57945	0.0152718	0.295126	0.0133886	0.639031	0.022676	0.221149	0.00463985	0.309068	0.00491145	0.328223	0.00637369
																																			98.176	0.552787	0.00476587	0.577442	0.0155926	0.294465	0.0134588	0.639626	0.022917	0.221401	0.00455527	0.308397	0.00493245	0.328326	0.00643015
																																			98.33	0.552245	0.00481856	0.578853	0.0154935	0.295096	0.0132425	0.639735	0.0229496	0.221127	0.0045734	0.308325	0.00495334	0.327603	0.00638022
																																			98.483	0.55195	0.00480724	0.576901	0.0154922	0.29395	0.0131984	0.638903	0.0228711	0.220729	0.00458021	0.30768	0.00488303	0.327185	0.0063981
																																			98.634	0.550808	0.00481592	0.577286	0.0155535	0.29358	0.0131612	0.639482	0.0227692	0.220929	0.00447552	0.307898	0.00490832	0.327165	0.00642096
																																			98.788	0.550649	0.00466361	0.577048	0.0155082	0.294054	0.0130849	0.639529	0.0227269	0.220756	0.00448161	0.307372	0.00491531	0.32674	0.00643795
																																			98.939	0.550288	0.00476323	0.576594	0.0156352	0.293556	0.0132547	0.63787	0.0230774	0.220419	0.00453346	0.307082	0.00492668	0.326143	0.00640997
																																			99.093	0.549616	0.00476953	0.576974	0.0159229	0.293164	0.013232	0.638993	0.0228908	0.220087	0.00455542	0.306583	0.00484388	0.325865	0.00642834
																																			99.246	0.548864	0.00473374	0.575815	0.0159032	0.293426	0.0129955	0.638223	0.0230334	0.219539	0.00454756	0.30629	0.00487656	0.325315	0.00640663
																																			99.398	0.548528	0.00472408	0.575119	0.0154369	0.292079	0.0132423	0.638314	0.022946	0.219431	0.00451379	0.305537	0.00489398	0.325166	0.0064241
																																			99.552	0.548129	0.00473425	0.57585	0.015713	0.291185	0.0132551	0.63709	0.0228417	0.218961	0.0044556	0.305551	0.00487673	0.324826	0.00639579
																																			99.705	0.547646	0.00476719	0.574681	0.0154883	0.291511	0.0130958	0.637883	0.0229363	0.219311	0.00442464	0.305019	0.0049074	0.324037	0.00629502
																																			99.857	0.547309	0.00474833	0.575562	0.015841	0.2907	0.0133113	0.637131	0.0227285	0.218801	0.00452818	0.305111	0.00490097	0.323673	0.0063737
																																			100.01	0.546509	0.00471555	0.572994	0.015574	0.2906	0.013149	0.636359	0.0229315	0.218625	0.00445823	0.304276	0.0048957	0.323454	0.00628269
																																			100.163	0.545945	0.00484514	0.574349	0.0156215	0.289763	0.0130302	0.637687	0.0229011	0.218729	0.00446759	0.304121	0.00487238	0.322978	0.00638366
																																			100.315	0.54587	0.00465656	0.573422	0.0157548	0.290165	0.0131193	0.637533	0.0229845	0.218552	0.00443057	0.30368	0.00486716	0.322568	0.00635828
																																			100.466	0.544983	0.00477199	0.57278	0.0157628	0.290195	0.0131686	0.636823	0.0230319	0.218391	0.00436107	0.303332	0.00485073	0.322541	0.00632439
																																			100.62	0.544652	0.00473902	0.573153	0.0157167	0.289623	0.0131155	0.635847	0.0228361	0.217723	0.00445643	0.30304	0.00483614	0.32241	0.00644533
																																			100.773	0.544007	0.00480266	0.572977	0.015821	0.28916	0.0130011	0.634985	0.0230115	0.217868	0.00446293	0.302834	0.00490388	0.321273	0.00628951
																																			100.926	0.543528	0.00470354	0.572397	0.015842	0.288511	0.0130414	0.635651	0.0229002	0.217644	0.00441449	0.302047	0.00493509	0.320874	0.00631039
																																			101.079	0.542617	0.00482929	0.574005	0.0156222	0.288591	0.0129978	0.634872	0.0227695	0.217351	0.00440301	0.302176	0.00493615	0.320879	0.00630904
																																			101.231	0.542362	0.00477275	0.571376	0.0150959	0.288549	0.0129762	0.634713	0.0226527	0.216972	0.00444137	0.301375	0.00486976	0.320585	0.00636951
																																			101.384	0.541701	0.00476536	0.572318	0.0153869	0.287293	0.0130607	0.63492	0.0227182	0.216712	0.00446932	0.301329	0.00485236	0.31995	0.00627573
																																			101.537	0.541335	0.00485578	0.57126	0.0158433	0.287807	0.0128542	0.634836	0.0228517	0.21633	0.00444977	0.301121	0.00495527	0.319654	0.00636278
																																			101.69	0.540715	0.00474023	0.570926	0.0158975	0.286779	0.0129329	0.633652	0.0229874	0.216573	0.00440461	0.300716	0.0050371	0.319131	0.00632785
																																			101.843	0.540352	0.0046558	0.571083	0.0162533	0.286534	0.0129578	0.633881	0.0229189	0.216156	0.00440891	0.300136	0.00494434	0.318889	0.00633577
																																			101.997	0.539725	0.00479113	0.569905	0.0156461	0.286495	0.0128717	0.633868	0.0226674	0.216186	0.00432759	0.299925	0.00487108	0.318291	0.00635419
																																			102.149	0.539594	0.00485734	0.569958	0.0158641	0.285363	0.0130091	0.633061	0.0226461	0.215882	0.00441373	0.299347	0.00483703	0.318055	0.00628179
																																			102.303	0.538894	0.00482518	0.569022	0.015418	0.285711	0.0128149	0.633229	0.0229748	0.215633	0.00437368	0.299015	0.00483063	0.317728	0.0063011
																																			102.455	0.538357	0.00477383	0.570012	0.0156305	0.285283	0.0129018	0.633424	0.0229606	0.215429	0.00439277	0.298718	0.00483911	0.316852	0.00630916
																																			102.609	0.538177	0.0047412	0.568299	0.015667	0.285222	0.0128869	0.63311	0.0229076	0.215194	0.0043748	0.297989	0.00478804	0.31695	0.00634083
																																			102.761	0.537594	0.00477418	0.569034	0.0156876	0.284928	0.0128196	0.63259	0.0229498	0.214862	0.00440601	0.297417	0.00479856	0.316468	0.00624934
																																			102.914	0.536976	0.00470273	0.568852	0.0159802	0.283875	0.0128454	0.633107	0.0231161	0.214766	0.00434411	0.297252	0.00484652	0.315954	0.0063374
																																			103.066	0.535931	0.004924	0.567111	0.0157173	0.284295	0.0128464	0.631697	0.0228806	0.214714	0.00429913	0.296743	0.00475715	0.315606	0.0062911
																																			103.218	0.535275	0.00491969	0.567215	0.015652	0.283805	0.012796	0.631868	0.0229194	0.214549	0.00433878	0.296573	0.00479135	0.315242	0.00630253
																																			103.37	0.534943	0.00486634	0.566934	0.0155983	0.283405	0.0128244	0.631298	0.0227915	0.214222	0.0043493	0.295784	0.00478681	0.314598	0.0062995
																																			103.522	0.534958	0.00488239	0.566794	0.0151142	0.282881	0.0127571	0.630667	0.022897	0.213846	0.00441113	0.295445	0.00472749	0.314501	0.00628145
																																			103.676	0.534104	0.00487319	0.565832	0.0154902	0.281744	0.0128734	0.631033	0.0226591	0.213988	0.00433397	0.295516	0.00480909	0.314245	0.00629454
																																			103.827	0.533547	0.00496495	0.565811	0.0156136	0.281505	0.0128733	0.631287	0.0230482	0.21355	0.00435684	0.294581	0.00467026	0.313823	0.00626669
																																			103.98	0.532936	0.00487941	0.565283	0.0152048	0.281654	0.012835	0.632394	0.0228051	0.213498	0.00429891	0.294021	0.00468727	0.313407	0.00627677
																																			104.134	0.53276	0.00486061	0.566493	0.0157299	0.281413	0.0128094	0.630677	0.0230192	0.213108	0.00430673	0.293579	0.00467051	0.31317	0.00621623
																																			104.287	0.532089	0.0048675	0.567119	0.0158604	0.281171	0.0128426	0.631142	0.0229398	0.212833	0.00431657	0.293091	0.00473203	0.312829	0.00623446
																																			104.439	0.531835	0.00485151	0.565564	0.0157116	0.281331	0.0126287	0.630385	0.0230034	0.212993	0.00427838	0.29275	0.00474776	0.312564	0.00633248
																																			104.591	0.53132	0.00484904	0.564986	0.0160559	0.28079	0.0125348	0.630979	0.0230227	0.212564	0.00429505	0.292662	0.00460243	0.31199	0.00634415
																																			104.745	0.530628	0.00491491	0.564873	0.0155343	0.279912	0.0128006	0.630378	0.0231668	0.212363	0.00433537	0.292158	0.00468215	0.31155	0.00621593
																																			104.898	0.530094	0.00485519	0.564447	0.0158591	0.279772	0.0128023	0.630704	0.0230688	0.212157	0.00436337	0.291649	0.00464655	0.311437	0.00629201
																																			105.051	0.529892	0.00478285	0.566131	0.0160975	0.278593	0.0127495	0.629418	0.023075	0.212289	0.00430885	0.291845	0.0046821	0.310676	0.00624725
																																			105.203	0.529273	0.00488897	0.565029	0.0158486	0.278189	0.0127869	0.629605	0.0228464	0.211932	0.0043447	0.291113	0.00463924	0.3108	0.00627099
																																			105.355	0.529165	0.00479499	0.564729	0.0159336	0.278691	0.0127135	0.629763	0.0229053	0.211647	0.00427982	0.290969	0.00467087	0.31031	0.00631751
																																			105.509	0.5282	0.00486551	0.563234	0.0154951	0.278027	0.0126857	0.628815	0.0228162	0.211685	0.00429768	0.290409	0.00462855	0.31006	0.0062573
																																			105.661	0.528113	0.00479056	0.563262	0.0158803	0.277906	0.0126566	0.629043	0.0229915	0.211214	0.00432855	0.289694	0.00462766	0.309386	0.00629689
																																			105.813	0.527134	0.00490881	0.562416	0.0158136	0.277323	0.0126849	0.628549	0.0225986	0.211026	0.00428166	0.289662	0.00464851	0.309115	0.0062167
																																			105.966	0.527193	0.00483628	0.563568	0.0155814	0.277513	0.0127163	0.628995	0.0226681	0.211184	0.00428454	0.289176	0.00466121	0.308761	0.00626858
																																			106.12	0.526496	0.00480954	0.562324	0.0157561	0.276619	0.0126003	0.627764	0.0229792	0.210676	0.00427222	0.288969	0.00465807	0.308267	0.00620979
																																			106.272	0.525728	0.00483882	0.56026	0.0158024	0.276985	0.0125252	0.628274	0.022553	0.210563	0.0043208	0.289004	0.00460762	0.30795	0.00617996
																																			106.426	0.525365	0.0047596	0.56207	0.0159774	0.27618	0.0126508	0.62742	0.0228205	0.210123	0.00427888	0.288203	0.00461007	0.307947	0.00624426
																																			106.579	0.524881	0.00481027	0.562142	0.0158433	0.275427	0.0127116	0.627668	0.022901	0.209906	0.00426505	0.287691	0.00461705	0.307434	0.00624178
																																			106.731	0.524503	0.0048631	0.561381	0.0156627	0.275805	0.0124659	0.627146	0.0228801	0.210009	0.00426109	0.287783	0.00467313	0.306863	0.00624666
																																			106.882	0.523978	0.00472696	0.561113	0.016101	0.274747	0.0126907	0.626454	0.0229049	0.209742	0.00423007	0.287558	0.004632	0.306499	0.00626416
																																			107.036	0.52413	0.00478893	0.56138	0.0159001	0.27479	0.0126367	0.626051	0.0228616	0.209533	0.00422772	0.2871	0.00460864	0.30672	0.00622579
																																			107.188	0.523191	0.00487398	0.559707	0.0154858	0.274493	0.0124985	0.62617	0.0228064	0.209243	0.00425166	0.286749	0.00463173	0.306079	0.00618341
																																			107.34	0.522752	0.00467808	0.558442	0.0155227	0.27527	0.0125298	0.626306	0.022892	0.208976	0.00420281	0.286201	0.0046455	0.305641	0.00628782
																																			107.493	0.52217	0.0048798	0.559344	0.015734	0.273996	0.0124919	0.626294	0.0226864	0.208625	0.0042281	0.28605	0.00465081	0.305527	0.00627528
																																			107.646	0.521793	0.00476749	0.55926	0.0158425	0.273942	0.0126461	0.625428	0.0230383	0.208592	0.00420994	0.285827	0.00465798	0.304634	0.00621864
																																			107.8	0.520882	0.00486505	0.558596	0.0156816	0.273844	0.0124361	0.625338	0.0227099	0.208477	0.00422345	0.285733	0.00463839	0.304318	0.00612232
																																			107.951	0.520748	0.00481724	0.557599	0.0156296	0.273646	0.0123887	0.626077	0.0227437	0.208036	0.0041918	0.285091	0.00469741	0.303872	0.00620405
																																			108.104	0.520299	0.00482942	0.555693	0.0159992	0.272943	0.0123885	0.624771	0.0228021	0.208172	0.00420354	0.284806	0.00467136	0.303601	0.00629226
																																			108.255	0.51931	0.00488332	0.55845	0.016102	0.272839	0.0123581	0.625222	0.0229696	0.207908	0.00412468	0.284614	0.00469082	0.303434	0.00628218
																																			108.409	0.519114	0.00476999	0.556513	0.0159499	0.272009	0.0124094	0.624698	0.0227651	0.207468	0.00424976	0.284216	0.00465261	0.302933	0.00620802
																																			108.561	0.518218	0.00491303	0.5562	0.0155387	0.271303	0.0125679	0.624276	0.0231109	0.207079	0.00420325	0.283846	0.00470689	0.303093	0.006183
																																			108.714	0.518238	0.00483955	0.554978	0.0157315	0.271676	0.01252	0.624212	0.0227965	0.207109	0.00418093	0.283338	0.00462173	0.302443	0.00616392
																																			108.865	0.517587	0.00491337	0.557319	0.0158171	0.270576	0.0124193	0.623341	0.0227322	0.207108	0.00421307	0.282957	0.00460187	0.301902	0.00624159
																																			109.018	0.516921	0.00484738	0.556204	0.0158372	0.271766	0.0124007	0.623855	0.0226317	0.206798	0.00421985	0.282664	0.00464613	0.301673	0.00624484
																																			109.171	0.517016	0.0048039	0.554627	0.015982	0.270474	0.0123999	0.622698	0.0229518	0.206764	0.00415328	0.282438	0.00462872	0.301561	0.00623701
																																			109.325	0.51614	0.00484868	0.556418	0.0159821	0.269967	0.012404	0.622852	0.0228389	0.206615	0.00419406	0.281981	0.0046803	0.301077	0.0061858
																																			109.478	0.516201	0.00474469	0.554724	0.0157301	0.269838	0.0123791	0.622591	0.022629	0.206397	0.00418834	0.281763	0.00465003	0.300698	0.00619847
																																			109.63	0.515222	0.00469369	0.554794	0.0156016	0.269723	0.0123638	0.62199	0.0229032	0.206151	0.00418178	0.281377	0.00462978	0.300261	0.00624954
																																			109.784	0.514529	0.00493798	0.55337	0.0155458	0.269231	0.0123535	0.621901	0.0228897	0.205657	0.00418222	0.280889	0.00464664	0.300039	0.00616426
																																			109.935	0.514531	0.00488106	0.554824	0.015631	0.26928	0.0123582	0.621177	0.0227777	0.205758	0.00417652	0.281166	0.00464938	0.299564	0.00613871
																																			110.089	0.514087	0.00480416	0.553314	0.0155017	0.268701	0.0122983	0.621929	0.0229269	0.205434	0.00413848	0.280589	0.00465999	0.299399	0.00621029
																																			110.241	0.513602	0.00478499	0.554233	0.0158185	0.269324	0.0122202	0.621939	0.0227649	0.205433	0.00412409	0.280363	0.00462481	0.299271	0.00620765
																																			110.394	0.513244	0.00477499	0.552141	0.0155724	0.267738	0.0124118	0.621178	0.0227809	0.205147	0.00415735	0.279839	0.00462063	0.298835	0.0061446
																																			110.547	0.51258	0.00472355	0.553681	0.0154573	0.26783	0.0123856	0.620398	0.0227794	0.205101	0.00415483	0.279268	0.00467719	0.298301	0.00617057
																																			110.7	0.512028	0.00470223	0.552058	0.0156556	0.267876	0.0122069	0.620648	0.0230139	0.204636	0.00411829	0.279251	0.00460784	0.297952	0.00615849
																																			110.851	0.511857	0.00479926	0.552314	0.0156536	0.266676	0.0123835	0.620084	0.023004	0.204429	0.00416651	0.278573	0.00461565	0.297591	0.00611809
																																			111.004	0.511454	0.00467882	0.551284	0.015466	0.266477	0.0122858	0.620711	0.0227909	0.204385	0.0040948	0.278698	0.00466979	0.297142	0.00615606
																																			111.156	0.510712	0.00468932	0.55239	0.0152831	0.266653	0.0123291	0.619456	0.0227705	0.203891	0.00415805	0.278222	0.0046469	0.296871	0.00619356
																																			111.309	0.510017	0.00475527	0.553076	0.0160803	0.265647	0.0122811	0.618454	0.0225716	0.204113	0.00408196	0.277661	0.00459752	0.296555	0.00618992
																																			111.462	0.509755	0.00480246	0.550363	0.0153489	0.266175	0.0121803	0.619166	0.0227281	0.203675	0.0040942	0.277626	0.00465802	0.296338	0.00621304
																																			111.616	0.509388	0.00481442	0.550012	0.0155636	0.26574	0.0122333	0.618346	0.0228761	0.203369	0.00412361	0.277282	0.00466287	0.295765	0.00615575
																																			111.768	0.508925	0.00482512	0.551375	0.0153845	0.264981	0.0122165	0.618718	0.0228487	0.202923	0.00414641	0.276788	0.0046336	0.295753	0.00618097
																																			111.921	0.508475	0.00483008	0.549711	0.0153575	0.265612	0.0119983	0.617889	0.0229009	0.202873	0.00414993	0.276453	0.00462057	0.294936	0.00613377
																																			112.075	0.507886	0.00479176	0.548814	0.0157887	0.26511	0.0121254	0.617997	0.0226904	0.20299	0.0040701	0.276173	0.00464571	0.294887	0.00610324
																																			112.228	0.507193	0.00481949	0.549315	0.0157554	0.264326	0.012345	0.617613	0.0228635	0.202611	0.00414181	0.275839	0.00468888	0.294477	0.00615932
																																			112.38	0.507003	0.00477935	0.549718	0.0155151	0.264897	0.0122013	0.617024	0.0227395	0.20242	0.00411604	0.275314	0.00463444	0.294105	0.00608785
																																			112.534	0.506364	0.00480385	0.550327	0.016069	0.263662	0.0122248	0.617801	0.0227985	0.202218	0.00411361	0.274902	0.0045897	0.293931	0.0061582
																																			112.686	0.50596	0.00492366	0.548053	0.0158435	0.263456	0.0123733	0.617062	0.022871	0.201868	0.00412069	0.274914	0.00459124	0.293637	0.00613509
																																			112.84	0.505808	0.00488616	0.548638	0.0158598	0.262893	0.012349	0.616453	0.0229008	0.201667	0.00410856	0.274337	0.00464395	0.293247	0.00613435
																																			112.991	0.504928	0.00485996	0.549803	0.0161696	0.263142	0.0121329	0.615685	0.0227024	0.201709	0.00408396	0.273881	0.00468641	0.293182	0.00617652
																																			113.144	0.504222	0.00482544	0.546699	0.0157383	0.262542	0.0120827	0.616536	0.0227154	0.201453	0.00410711	0.273919	0.00465999	0.292603	0.00614037
																																			113.297	0.50353	0.00488231	0.547079	0.0159453	0.262103	0.0121939	0.615904	0.0228389	0.201077	0.00416479	0.273483	0.00463146	0.292205	0.00606671
																																			113.449	0.503645	0.00475996	0.545863	0.0156156	0.261834	0.0122201	0.615696	0.0227291	0.200514	0.00416834	0.273335	0.00464667	0.291781	0.00612699
																																			113.601	0.503078	0.00479724	0.547419	0.0160367	0.262292	0.0121156	0.615827	0.0226689	0.20042	0.00408766	0.272808	0.0045699	0.291669	0.00617438
																																			113.754	0.502774	0.00482506	0.547491	0.0158918	0.261227	0.0121773	0.615399	0.0224496	0.200613	0.00409696	0.272619	0.0046242	0.291241	0.00610724
																																			113.906	0.502341	0.00483555	0.5469	0.0158336	0.261318	0.0119768	0.614969	0.0229347	0.200521	0.00407021	0.272131	0.00458905	0.290961	0.00610657
																																			114.06	0.502302	0.00482708	0.548123	0.0159913	0.261432	0.0118914	0.615113	0.022728	0.200386	0.00406294	0.272004	0.00462002	0.291055	0.00616974
																																			114.213	0.5013	0.00479122	0.546961	0.0157319	0.26037	0.0120423	0.615027	0.0225756	0.200239	0.00405202	0.271664	0.00459906	0.290353	0.0061812
																																			114.365	0.500637	0.00488405	0.546396	0.015815	0.26059	0.01209	0.615095	0.0223578	0.199934	0.00407176	0.271063	0.00459605	0.289988	0.00620437
																																			114.518	0.500238	0.00491003	0.546483	0.0158971	0.260361	0.0120227	0.613697	0.0227177	0.19992	0.00405951	0.270988	0.00456188	0.28947	0.00604807
																																			114.671	0.500147	0.00486965	0.545409	0.0159355	0.259218	0.0120962	0.614047	0.0228069	0.19948	0.00415229	0.270719	0.00460733	0.289408	0.00612158
																																			114.823	0.49906	0.00485943	0.545267	0.016155	0.259377	0.0120217	0.614451	0.022576	0.199716	0.00398432	0.270458	0.00461101	0.289149	0.00607745
																																			114.977	0.498891	0.00490273	0.54688	0.0158331	0.259572	0.0121066	0.61475	0.0225372	0.199312	0.00404619	0.26991	0.00458802	0.288839	0.00610372
																																			115.129	0.498339	0.00483112	0.547079	0.0161985	0.259858	0.0119199	0.614103	0.0226543	0.199081	0.00405226	0.269854	0.00457094	0.287938	0.00603171
																																			115.283	0.497556	0.00483447	0.545857	0.015854	0.259153	0.0118953	0.613486	0.0226137	0.199199	0.00404782	0.269421	0.00453859	0.28772	0.00605624
																																			115.435	0.49731	0.00482726	0.544587	0.0158471	0.2586	0.0119532	0.61343	0.0224531	0.198596	0.00417258	0.269097	0.00457096	0.287665	0.00602937
																																			115.589	0.497287	0.00474209	0.543233	0.0154784	0.258507	0.011938	0.612771	0.022788	0.1987	0.00403198	0.268954	0.00456985	0.287274	0.00609562
																																			115.741	0.496702	0.00490886	0.544702	0.0160235	0.257715	0.0119953	0.612303	0.0227452	0.198686	0.00403894	0.268813	0.00459989	0.287023	0.00612761
																																			115.894	0.496201	0.00481063	0.543065	0.0160549	0.257287	0.0118032	0.612125	0.022589	0.198334	0.00406347	0.268081	0.00455049	0.286753	0.00611798
																																			116.048	0.495753	0.00478832	0.545134	0.0160598	0.25725	0.0119238	0.611783	0.0226091	0.197967	0.00408138	0.267696	0.0045336	0.28642	0.00605757
																																			116.2	0.495009	0.0048679	0.542627	0.0154441	0.257347	0.0119352	0.611469	0.0225043	0.197766	0.00405975	0.267743	0.00458883	0.286028	0.00606714
																																			116.354	0.494874	0.00486487	0.541646	0.0153296	0.256582	0.0119759	0.611461	0.0227914	0.197586	0.0039672	0.267135	0.00454404	0.286004	0.00606488
																																			116.506	0.49443	0.00477618	0.541572	0.0154704	0.256888	0.011852	0.611807	0.0228966	0.197484	0.00406953	0.267254	0.00459107	0.285478	0.00606889
																																			116.66	0.49415	0.0049146	0.541702	0.0158206	0.25623	0.0119481	0.610931	0.0225194	0.197256	0.00401293	0.266644	0.00458568	0.28508	0.00608465
																																			116.813	0.493833	0.00479965	0.539679	0.0159653	0.256032	0.0118417	0.610062	0.022644	0.19722	0.00399207	0.266058	0.00455513	0.284758	0.0060809
																																			116.965	0.493259	0.00475122	0.539968	0.0153965	0.254409	0.0120151	0.610942	0.0225894	0.196686	0.00402519	0.266015	0.00453952	0.284363	0.00609704
																																			117.118	0.492316	0.00487628	0.541717	0.0158986	0.254941	0.0119109	0.609784	0.0226138	0.196921	0.00399798	0.265524	0.00454583	0.28418	0.00607286
																																			117.271	0.492389	0.00482108	0.542685	0.0162695	0.25495	0.0118403	0.610084	0.0225003	0.196779	0.00399392	0.265403	0.00451321	0.283681	0.00602427
																																			117.424	0.491816	0.00487666	0.539454	0.0158723	0.255064	0.0117871	0.61024	0.022668	0.196344	0.00390219	0.265194	0.00455635	0.28353	0.00610534
																																			117.576	0.491506	0.0048427	0.540455	0.016002	0.254702	0.0118235	0.60962	0.0227555	0.196313	0.00396947	0.264855	0.00454355	0.283144	0.00605894
																																			117.73	0.490936	0.00478713	0.538964	0.0156404	0.254289	0.0116785	0.610507	0.022839	0.196086	0.00402437	0.264593	0.00452991	0.282865	0.00615165
																																			117.883	0.490585	0.00488451	0.539738	0.0156831	0.253527	0.0117649	0.608442	0.0225766	0.195843	0.00394251	0.26433	0.00449131	0.282644	0.00613005
																																			118.035	0.489931	0.00484185	0.538615	0.0157632	0.253441	0.0116907	0.608908	0.0226425	0.195983	0.00390149	0.26385	0.00456474	0.282464	0.0060904
																																			118.188	0.489495	0.0048487	0.538716	0.0155697	0.253403	0.0116924	0.61007	0.0226742	0.195887	0.00389451	0.263432	0.00455843	0.28208	0.00606844
																																			118.34	0.489203	0.00476858	0.539744	0.0158808	0.253293	0.0116532	0.60901	0.0226657	0.195378	0.00394811	0.26319	0.00454545	0.281889	0.00604032
																																			118.494	0.48842	0.00492873	0.537302	0.015775	0.252308	0.0117654	0.608489	0.0225798	0.19525	0.00386904	0.263013	0.00452098	0.281628	0.00606372
																																			118.646	0.488098	0.0047935	0.53844	0.0158517	0.25314	0.0116096	0.60846	0.0222655	0.19503	0.00391852	0.262626	0.00450545	0.280918	0.00601919
																																			118.8	0.487829	0.00476473	0.538063	0.0161597	0.252395	0.0116218	0.60802	0.0225399	0.194854	0.00393831	0.262447	0.00452582	0.280748	0.00607613
																																			118.952	0.487116	0.00485553	0.538596	0.0162441	0.25171	0.0117307	0.607626	0.0225335	0.194448	0.003946	0.261963	0.00451321	0.28032	0.00601366
																																			119.105	0.486626	0.00481437	0.536079	0.0156182	0.251507	0.011657	0.607988	0.0223777	0.194625	0.00395153	0.261839	0.00457172	0.280126	0.00608973
																																			119.258	0.48651	0.00485406	0.538431	0.0160175	0.251881	0.0116629	0.607789	0.0226669	0.194316	0.00389472	0.26165	0.00453455	0.27973	0.0060847
																																			119.41	0.485979	0.00481776	0.536155	0.0157161	0.250888	0.0116311	0.608012	0.0226523	0.194159	0.0039539	0.261135	0.0045245	0.279468	0.00599471
																																			119.562	0.485294	0.00481939	0.536429	0.0157234	0.250556	0.011703	0.60711	0.0226598	0.194098	0.00393377	0.260715	0.00453585	0.279214	0.00609464
																																			119.716	0.485002	0.00481515	0.534662	0.0159655	0.250057	0.01173	0.606619	0.0227001	0.193734	0.00392896	0.260301	0.00452744	0.278707	0.00608534
																																			119.868	0.484495	0.00486958	0.534582	0.0157297	0.25016	0.0116165	0.60692	0.022474	0.193492	0.0039307	0.260341	0.00451667	0.27863	0.00604456
																																			120.022	0.483828	0.00483819	0.537015	0.0159243	0.250205	0.0115543	0.606427	0.0223247	0.193673	0.00382817	0.260169	0.00459466	0.278137	0.00609165
																																			120.174	0.483535	0.00488119	0.53626	0.0162578	0.249999	0.0116243	0.606304	0.0226157	0.193337	0.00388021	0.259707	0.00455408	0.277842	0.00606029
																																			120.328	0.483025	0.00491314	0.533787	0.0158111	0.249551	0.0115913	0.605956	0.0224264	0.193161	0.00391775	0.259178	0.00448538	0.277459	0.00609026
																																			120.48	0.482493	0.00484676	0.53547	0.0157178	0.24957	0.0114889	0.60461	0.0224435	0.193047	0.00385546	0.259063	0.00450848	0.277616	0.00610445
																																			120.634	0.481684	0.00481892	0.534118	0.0160588	0.248842	0.0116018	0.605142	0.0225349	0.19312	0.00382352	0.258754	0.00447419	0.276959	0.0060413
																																			120.786	0.48141	0.00491567	0.532072	0.0155697	0.24838	0.0115611	0.604694	0.0225074	0.192768	0.00386574	0.25848	0.00453928	0.276874	0.00609061
																																			120.938	0.481291	0.00490163	0.533179	0.0161634	0.248963	0.0113811	0.604884	0.0225701	0.192822	0.00388262	0.258085	0.00457394	0.276541	0.00604535
																																			121.092	0.480791	0.00480108	0.53221	0.0155243	0.248018	0.0113477	0.60459	0.022252	0.192387	0.00382824	0.257952	0.00456643	0.275915	0.00605336
																																			121.245	0.480617	0.00485718	0.531774	0.0156725	0.24783	0.0114266	0.604865	0.0227443	0.192204	0.00384548	0.25768	0.00452947	0.27562	0.0060328
																																			121.397	0.480145	0.0047962	0.53174	0.0158964	0.246884	0.0115868	0.604237	0.0225673	0.191766	0.00389105	0.257322	0.00457415	0.275681	0.00605083
																																			121.55	0.479928	0.00479119	0.532538	0.0161115	0.247445	0.0115821	0.6041	0.0225308	0.191818	0.00385455	0.257148	0.00452922	0.275458	0.00606332
																																			121.704	0.479175	0.00485389	0.531277	0.0160361	0.246616	0.0115896	0.604205	0.0222673	0.191719	0.00387698	0.256887	0.00450824	0.274892	0.00605966
																																			121.857	0.478762	0.00476215	0.530344	0.0159283	0.246315	0.011476	0.604262	0.0222939	0.191302	0.00390113	0.256544	0.00453454	0.274797	0.00610373
																																			122.01	0.478262	0.00482563	0.532048	0.0159129	0.246732	0.0114509	0.603503	0.0226394	0.191164	0.00385228	0.256508	0.00450305	0.274434	0.00604241
																																			122.162	0.477683	0.0047896	0.531022	0.0155586	0.245928	0.0114203	0.603629	0.0225912	0.191117	0.00384323	0.255996	0.00451627	0.274252	0.00603428
																																			122.316	0.477224	0.00490325	0.530662	0.015607	0.24648	0.0114181	0.60296	0.0225525	0.190942	0.00386007	0.255768	0.00451754	0.27365	0.00605136
																																			122.468	0.476831	0.00482528	0.531042	0.0157521	0.246448	0.0113137	0.60311	0.0224863	0.190871	0.00379039	0.255349	0.00450975	0.273372	0.00605235
																																			122.619	0.4764	0.00488193	0.529518	0.0157762	0.245433	0.0113848	0.602365	0.0223536	0.19057	0.00383216	0.254955	0.00450094	0.272888	0.00604485
																																			122.773	0.475976	0.00483876	0.530606	0.0159226	0.245176	0.0113503	0.601859	0.0223257	0.190516	0.0038423	0.254503	0.00449409	0.272664	0.0060085
																																			122.926	0.47522	0.00482569	0.529505	0.0156205	0.245456	0.0112846	0.602373	0.0226045	0.190413	0.00380577	0.25409	0.00444665	0.272437	0.00605009
																																			123.078	0.475048	0.00477972	0.529421	0.0157109	0.245044	0.0113877	0.602154	0.0224248	0.190403	0.00381966	0.254136	0.00449149	0.272122	0.00599998
																																			123.232	0.474565	0.00484299	0.530658	0.0164609	0.244221	0.0114533	0.601897	0.0225407	0.19008	0.00377373	0.253648	0.00445753	0.271765	0.00596307
																																			123.384	0.474503	0.00480567	0.528435	0.0155774	0.244832	0.0112497	0.601074	0.0221371	0.189585	0.00387131	0.253516	0.00447441	0.271426	0.00598308
																																			123.537	0.473682	0.00480329	0.530148	0.0160358	0.244091	0.0114385	0.601083	0.0222334	0.189492	0.00379009	0.253348	0.00448419	0.270975	0.00601761
																																			123.688	0.472943	0.0048695	0.530242	0.0157916	0.243814	0.0113074	0.601028	0.0225239	0.189292	0.00381877	0.252797	0.00438868	0.27103	0.00604758
																																			123.842	0.472423	0.00482688	0.527852	0.0159495	0.243448	0.0113361	0.601087	0.0227257	0.189135	0.00379898	0.252717	0.0044266	0.27059	0.00601436
																																			123.994	0.472021	0.00488706	0.527307	0.0159083	0.243705	0.0112165	0.600528	0.0225081	0.189184	0.00381558	0.252219	0.00440834	0.270221	0.0059995
																																			124.147	0.472074	0.00481679	0.526537	0.0158237	0.24342	0.0113486	0.600464	0.0225011	0.189229	0.0037674	0.251966	0.00440835	0.270307	0.00594558
																																			124.3	0.471376	0.00488691	0.528116	0.0160728	0.243502	0.0110303	0.599927	0.0223834	0.18881	0.00381071	0.251712	0.00449323	0.270188	0.00604222
																																			124.453	0.471169	0.00488573	0.528679	0.015971	0.243035	0.0112463	0.599466	0.0226067	0.188617	0.00375179	0.25166	0.00444081	0.269096	0.00601359
																																			124.604	0.470632	0.00487241	0.525645	0.0157822	0.242754	0.0112379	0.599177	0.0226289	0.18843	0.00375733	0.251566	0.00442648	0.269273	0.00602205
																																			124.756	0.470574	0.00481629	0.526115	0.0158944	0.241947	0.0112113	0.59911	0.0224761	0.188615	0.00377085	0.251072	0.00443503	0.268916	0.00599268
																																			124.908	0.469717	0.00485628	0.526901	0.0159684	0.241371	0.0112173	0.599217	0.0226075	0.188251	0.0037755	0.25064	0.00439801	0.268633	0.00599425
																																			125.061	0.469406	0.00485367	0.528196	0.0162146	0.242035	0.0112483	0.598142	0.0223537	0.188468	0.00376689	0.25044	0.00440535	0.268475	0.00599359
																																			125.215	0.468769	0.00490108	0.526467	0.0159561	0.240218	0.0113817	0.599034	0.0224317	0.187719	0.00374796	0.249835	0.00441924	0.268093	0.00602522
																																			125.367	0.468426	0.00495034	0.527945	0.0161956	0.240962	0.0111598	0.59808	0.0225027	0.187676	0.00376387	0.249729	0.0043753	0.26771	0.00597884
																																			125.52	0.467591	0.00491662	0.525456	0.0156619	0.240977	0.0111191	0.598622	0.0225014	0.187615	0.00377945	0.249725	0.00441064	0.267535	0.00597479
																																			125.672	0.467464	0.00486153	0.525291	0.0159349	0.240065	0.0112181	0.598196	0.022378	0.187517	0.00375649	0.249143	0.00438674	0.267332	0.0060301
																																			125.825	0.467526	0.00478577	0.526355	0.0163806	0.240463	0.0110925	0.597759	0.0224285	0.187212	0.00376859	0.249003	0.00443336	0.2667	0.0059581
																																			125.978	0.466849	0.00482979	0.526343	0.0163737	0.239843	0.0111284	0.598061	0.0222895	0.187063	0.00375148	0.24847	0.00433651	0.266448	0.00598842
																																			126.131	0.46619	0.0049392	0.526437	0.0162978	0.239638	0.0111608	0.597519	0.0224264	0.186846	0.00372633	0.24823	0.0043671	0.26663	0.00595961
																																			126.282	0.465356	0.0048752	0.52548	0.0163197	0.239601	0.0112207	0.597408	0.0224548	0.186962	0.00376955	0.248216	0.00438578	0.266258	0.00593671
																																			126.435	0.465062	0.00493798	0.523743	0.0161062	0.238863	0.0112456	0.597146	0.0225704	0.186644	0.00377443	0.248239	0.00438648	0.265736	0.00596499
																																			126.587	0.465398	0.00487466	0.524571	0.0162311	0.238701	0.0110017	0.596527	0.0224245	0.186642	0.00373376	0.247545	0.00443186	0.265386	0.00596484
																																			126.739	0.464347	0.00489253	0.524653	0.016197	0.238322	0.0112795	0.595559	0.0225586	0.186632	0.00377231	0.247229	0.00440856	0.265224	0.00595281
																																			126.892	0.464091	0.00496037	0.525351	0.0163683	0.238039	0.0111508	0.595082	0.0224111	0.186281	0.0037625	0.246919	0.0043407	0.26453	0.00596673
																																			127.045	0.463468	0.00496453	0.524121	0.0163753	0.238064	0.0110788	0.595252	0.0223926	0.186159	0.00372569	0.247159	0.00444435	0.264659	0.00591754
																																			127.198	0.463119	0.00493751	0.524463	0.0160783	0.238036	0.0111318	0.595947	0.0225658	0.185905	0.00371272	0.246445	0.00429952	0.26442	0.00598677
																																			127.35	0.462427	0.00492071	0.524528	0.0158603	0.237828	0.0110468	0.596338	0.022427	0.18569	0.0036818	0.246507	0.00433226	0.263812	0.00593075
																																			127.503	0.462161	0.00489875	0.526053	0.0162492	0.237462	0.0112114	0.595104	0.0226117	0.185683	0.00367343	0.24603	0.00434487	0.263709	0.00588516
																																			127.657	0.461819	0.00488982	0.524767	0.0160304	0.237257	0.0110914	0.595011	0.0222779	0.185294	0.00376991	0.245818	0.00428732	0.263395	0.00587984
																																			127.808	0.461362	0.00486171	0.52333	0.0161192	0.236944	0.0109474	0.595257	0.0224117	0.185187	0.00368719	0.245398	0.004335	0.262893	0.00592518
																																			127.962	0.461244	0.00482995	0.522546	0.0161095	0.236441	0.0111037	0.594301	0.0223419	0.184898	0.00372364	0.245339	0.00433791	0.262843	0.00591336
																																			128.115	0.460657	0.00493686	0.52428	0.0165299	0.236362	0.0110149	0.594409	0.0224051	0.1851	0.00371471	0.245166	0.00430527	0.262247	0.00593506
																																			128.268	0.46006	0.00497853	0.522541	0.0162498	0.236972	0.0108083	0.594603	0.0222388	0.184719	0.00371776	0.244473	0.00427531	0.262242	0.00590129
																																			128.421	0.45973	0.00486698	0.522511	0.0165548	0.23583	0.0110443	0.594386	0.0223368	0.184895	0.00370353	0.24454	0.0043183	0.262072	0.00593235
																																			128.574	0.459135	0.00485413	0.523473	0.0165393	0.235747	0.0110576	0.593738	0.0223713	0.184824	0.00366111	0.24398	0.00428216	0.261852	0.0058904
																																			128.727	0.458596	0.00491566	0.522177	0.0164984	0.235432	0.011026	0.593893	0.0224545	0.184521	0.0036933	0.243763	0.00425154	0.261146	0.00592798
																																			128.878	0.458422	0.00482827	0.522335	0.0165838	0.235381	0.0109529	0.592148	0.0223501	0.184214	0.00370402	0.243551	0.00425014	0.261156	0.00584445
																																			129.032	0.457526	0.00493507	0.522347	0.0161676	0.234452	0.0109005	0.59346	0.0223709	0.184149	0.00363282	0.243403	0.00425926	0.260953	0.00589961
																																			129.184	0.457503	0.00484712	0.520596	0.0160209	0.234748	0.0109998	0.592898	0.0223817	0.184151	0.00367267	0.242864	0.00427771	0.260741	0.00588477
																																			129.336	0.457079	0.00482839	0.520436	0.0164321	0.234108	0.0110653	0.592266	0.0223304	0.18372	0.00369766	0.242655	0.00424488	0.260232	0.00591038
																																			129.489	0.456566	0.0048415	0.521566	0.0160591	0.23406	0.0109294	0.591832	0.0222596	0.183464	0.00363633	0.242565	0.00425414	0.259941	0.00582328
																																			129.641	0.456308	0.00485214	0.518428	0.016324	0.23427	0.0109508	0.593215	0.0224382	0.183075	0.00370523	0.242004	0.00420927	0.259569	0.00584123
																																			129.795	0.455927	0.00477134	0.519447	0.016551	0.233682	0.0109464	0.593067	0.0222732	0.182762	0.0036549	0.241806	0.00420603	0.259744	0.00582912
																																			129.948	0.455464	0.00486565	0.520207	0.0163673	0.233524	0.0108024	0.592463	0.0222652	0.182798	0.00368198	0.241857	0.00422304	0.259221	0.00591078
																																			130.101	0.455141	0.0048555	0.51983	0.0162002	0.232662	0.0109282	0.591538	0.0224392	0.182855	0.00359661	0.241365	0.00414598	0.259058	0.00586865
																																			130.254	0.454492	0.00485837	0.518107	0.0163086	0.23325	0.0109164	0.591348	0.0222267	0.182754	0.00365278	0.241339	0.0041878	0.258696	0.00584107
																																			130.407	0.454332	0.00493184	0.519077	0.0161303	0.232162	0.0109579	0.590381	0.0224119	0.182429	0.00366906	0.240737	0.00424412	0.258177	0.00583378
																																			130.56	0.453537	0.00489757	0.520315	0.0162847	0.232752	0.010839	0.591783	0.0224171	0.182116	0.00363636	0.240455	0.0042218	0.258175	0.00582428
																																			130.711	0.453595	0.00490922	0.519244	0.0161197	0.232787	0.0107353	0.591297	0.0225206	0.18192	0.00364673	0.240146	0.00418479	0.258142	0.00586948
																																			130.865	0.4531	0.00487258	0.518919	0.0164122	0.232167	0.0106786	0.589925	0.0224641	0.182056	0.00360765	0.239913	0.0042288	0.257584	0.00581873
																																			131.017	0.452641	0.00485623	0.516696	0.0161442	0.231673	0.0109419	0.590205	0.0222811	0.181708	0.00360543	0.239529	0.00415739	0.257221	0.00576389
																																			131.169	0.452193	0.00496621	0.519332	0.0165317	0.23139	0.0109163	0.589371	0.0223612	0.181441	0.003637	0.239313	0.0041643	0.256915	0.00582883
																																			131.322	0.45181	0.00485933	0.517717	0.0163358	0.231742	0.0106845	0.590121	0.0224105	0.181524	0.00363237	0.239136	0.00421676	0.25689	0.00588024
																																			131.474	0.451203	0.00487706	0.517219	0.0160887	0.23141	0.0106972	0.588827	0.0221545	0.180822	0.0036573	0.238942	0.00415696	0.256723	0.00584377
																																			131.628	0.450757	0.00491508	0.516107	0.0161661	0.23092	0.0108093	0.589178	0.0225867	0.180987	0.00359179	0.238555	0.00418908	0.256045	0.00577595
																																			131.779	0.450411	0.00484274	0.517399	0.0162178	0.231231	0.0106896	0.588892	0.0226087	0.180682	0.00360308	0.238419	0.00417992	0.255971	0.00577854
																																			131.933	0.450437	0.00482569	0.516014	0.0160026	0.230359	0.0107105	0.589255	0.0223626	0.18082	0.00358225	0.238296	0.00409856	0.255851	0.00581663
																																			132.085	0.449456	0.00486244	0.516664	0.0161921	0.230124	0.0107418	0.588544	0.022107	0.180282	0.00363151	0.237936	0.00417169	0.255355	0.0057973
																																			132.238	0.448853	0.00490286	0.517417	0.0163521	0.230585	0.0106899	0.588427	0.0222954	0.18037	0.00362788	0.237507	0.00411436	0.255299	0.00581855
																																			132.391	0.448324	0.00491845	0.516146	0.0162328	0.229967	0.0107944	0.587941	0.022024	0.18049	0.00353338	0.237136	0.00415347	0.254974	0.00578686
																																			132.544	0.448135	0.00488607	0.515721	0.0161719	0.229538	0.0107366	0.587912	0.0223592	0.180243	0.003624	0.237132	0.00414447	0.254646	0.00572066
																																			132.698	0.447682	0.00489529	0.514702	0.0159361	0.228811	0.0106424	0.588296	0.0224169	0.179981	0.0036739	0.236938	0.00414636	0.25426	0.00588745
																																			132.85	0.447392	0.00484886	0.514952	0.0164216	0.228925	0.0107331	0.587106	0.0223659	0.180058	0.00357608	0.2367	0.00412274	0.253959	0.00578324
																																			133.002	0.447052	0.0049165	0.51511	0.0162573	0.228984	0.0106221	0.587029	0.02233	0.179496	0.00356668	0.236315	0.00422308	0.253672	0.00585441
																																			133.154	0.446572	0.00486913	0.513786	0.016308	0.229026	0.0106617	0.587159	0.0223208	0.179301	0.00361311	0.23608	0.00416237	0.253638	0.00575388
																																			133.308	0.446216	0.00497481	0.514112	0.0164724	0.229139	0.0106215	0.586674	0.0223854	0.179418	0.00357938	0.235603	0.00415516	0.253483	0.00582532
																																			133.461	0.445757	0.00496453	0.513406	0.0164407	0.228114	0.0106968	0.586382	0.0220961	0.179247	0.00359477	0.23511	0.00414707	0.253084	0.00582806
																																			133.613	0.445314	0.00495824	0.514867	0.0161681	0.227829	0.0107405	0.585967	0.0220912	0.178838	0.00363117	0.235072	0.00419571	0.252686	0.00581127
																																			133.767	0.445108	0.00492929	0.51386	0.0162706	0.227979	0.0105124	0.585886	0.021917	0.179294	0.00353618	0.23501	0.00422361	0.25237	0.00580848
																																			133.919	0.444502	0.00490919	0.512114	0.0166219	0.227661	0.010585	0.5856	0.022261	0.178866	0.00359526	0.234643	0.00420682	0.252069	0.00573268
																																			134.072	0.444308	0.00483603	0.513032	0.0164263	0.227051	0.0106327	0.585429	0.0220659	0.178575	0.00355202	0.234186	0.00416101	0.251776	0.0057089
																																			134.225	0.443979	0.00496543	0.513247	0.0163526	0.226929	0.0106302	0.58591	0.0221006	0.178328	0.00359041	0.234102	0.0041197	0.251623	0.00580626
																																			134.378	0.443596	0.00500033	0.512554	0.0168217	0.226801	0.0105758	0.585628	0.0220524	0.178269	0.00355645	0.233615	0.00417933	0.251131	0.00573876
																																			134.532	0.443497	0.0050104	0.510609	0.0164325	0.226399	0.0104525	0.584703	0.0218929	0.178017	0.00351344	0.233499	0.00421344	0.251132	0.00578393
																																			134.684	0.442591	0.00502396	0.510951	0.016427	0.226592	0.0105847	0.5849	0.0220539	0.177896	0.00357473	0.233278	0.00415665	0.250843	0.00577668
																																			134.838	0.442245	0.00498589	0.511307	0.0165461	0.226205	0.0105606	0.585175	0.0219813	0.17776	0.00354718	0.233246	0.00422005	0.250494	0.00579022
																																			134.99	0.441786	0.0049431	0.510481	0.0163211	0.226477	0.0104089	0.584235	0.0219117	0.17765	0.00355684	0.232923	0.00419981	0.250048	0.00569537
																																			135.142	0.441251	0.00488306	0.510548	0.0159633	0.225447	0.0105323	0.584182	0.0219762	0.177342	0.00353843	0.232452	0.0042044	0.250129	0.00574997
																																			135.294	0.440861	0.00493665	0.510152	0.0158355	0.225911	0.0105526	0.584641	0.0218735	0.177382	0.00357045	0.2322	0.00423266	0.24971	0.00577848
																																			135.446	0.44065	0.00484716	0.51116	0.0159183	0.225505	0.0104702	0.584873	0.0219634	0.177258	0.00358479	0.231696	0.00419666	0.249077	0.00578123
																																			135.598	0.440197	0.00485845	0.511259	0.0163754	0.225297	0.0104575	0.584059	0.0219172	0.176912	0.00358817	0.231535	0.0042114	0.249356	0.00573405
																																			135.752	0.439881	0.00488286	0.509884	0.0169636	0.225986	0.0104791	0.583387	0.0219331	0.176925	0.00357455	0.231048	0.00425901	0.249077	0.0057033
																																			135.904	0.439331	0.00495063	0.508316	0.0162763	0.224878	0.0105667	0.583285	0.0219391	0.176536	0.00361973	0.230927	0.00422368	0.248325	0.00569755
																																			136.056	0.439409	0.00484149	0.509399	0.0159369	0.224394	0.0104327	0.582917	0.0220036	0.176884	0.00350985	0.230771	0.00430214	0.248416	0.00573695
																																			136.209	0.438752	0.00494516	0.510333	0.0167318	0.224449	0.0104428	0.583002	0.0218473	0.176624	0.00354858	0.230425	0.00425848	0.248239	0.0056724
																																			136.363	0.438206	0.0049216	0.508081	0.016569	0.224012	0.0104834	0.582723	0.0218923	0.176091	0.00353865	0.230026	0.00429798	0.247881	0.00568174
																																			136.515	0.437673	0.00482683	0.50882	0.0161766	0.22318	0.010548	0.582502	0.0219508	0.176091	0.00357011	0.229769	0.00424466	0.247661	0.00570382
																																			136.666	0.437506	0.00495266	0.510329	0.0166429	0.22332	0.0105092	0.58203	0.0217795	0.176037	0.00354207	0.229701	0.00428313	0.24737	0.00573795
																																			136.819	0.437073	0.00491838	0.508139	0.0163928	0.223093	0.0104668	0.581826	0.02148	0.175915	0.00353252	0.229313	0.00427338	0.247061	0.00579021
																																			136.973	0.436605	0.00489865	0.507678	0.0162114	0.223355	0.0103585	0.581618	0.0220069	0.175852	0.00354322	0.229194	0.00425442	0.247097	0.0057407
																																			137.125	0.436381	0.00499372	0.507528	0.016828	0.222097	0.0105057	0.582582	0.0217076	0.175684	0.00350474	0.22872	0.00426073	0.246741	0.00571639
																																			137.278	0.435683	0.00484901	0.507347	0.0164428	0.222341	0.0103557	0.581411	0.021814	0.175626	0.00341228	0.228572	0.00432132	0.246503	0.00567774
																																			137.43	0.43517	0.00485881	0.507168	0.0166686	0.222595	0.0105229	0.581684	0.0221109	0.175346	0.00349699	0.228282	0.00424534	0.246051	0.00574946
																																			137.584	0.435291	0.00490297	0.506905	0.0165699	0.223129	0.0103124	0.581113	0.0218484	0.175238	0.00346901	0.228004	0.00430865	0.246071	0.00569435
																																			137.736	0.435023	0.00483151	0.504865	0.0163856	0.221923	0.0103538	0.581386	0.0218808	0.175136	0.00347712	0.227896	0.00425035	0.245412	0.00567504
																																			137.89	0.434154	0.00485636	0.506043	0.0163544	0.222236	0.0104253	0.581064	0.021894	0.174881	0.00344561	0.227633	0.00427087	0.245206	0.0057193
																																			138.043	0.434014	0.00479366	0.505789	0.0165529	0.221926	0.0102842	0.580966	0.0217684	0.174897	0.00339977	0.227205	0.00421888	0.245058	0.00567335
																																			138.195	0.433813	0.00493346	0.507434	0.0164794	0.221572	0.0103468	0.580354	0.0216406	0.17466	0.00347875	0.227125	0.00424192	0.244723	0.00571017
																																			138.349	0.432948	0.00483594	0.503681	0.0165401	0.2214	0.0102988	0.580408	0.0216944	0.174706	0.00345668	0.227016	0.00428702	0.244571	0.00570829
																																			138.501	0.432585	0.00485869	0.50603	0.0165263	0.22125	0.0104455	0.58091	0.0220678	0.174393	0.00350343	0.226557	0.00425069	0.244324	0.00569245
																																			138.655	0.432028	0.00486336	0.505631	0.0163893	0.220564	0.0103705	0.580103	0.0215727	0.174728	0.00347752	0.225906	0.00423069	0.244097	0.00574121
																																			138.808	0.43168	0.00492294	0.503734	0.0160621	0.220573	0.0103303	0.579679	0.0216544	0.174726	0.00347677	0.22618	0.00429088	0.243942	0.00571605
																																			138.961	0.431443	0.00493857	0.504106	0.0162497	0.220375	0.0102633	0.579267	0.0216354	0.174237	0.00347536	0.225533	0.00424723	0.243503	0.00569001
																																			139.114	0.430819	0.00494087	0.504757	0.0167382	0.220553	0.0101833	0.578866	0.0219184	0.174206	0.00346822	0.22548	0.00427554	0.24309	0.00569715
																																			139.266	0.43056	0.00491978	0.50513	0.0166515	0.219442	0.0103458	0.578879	0.0214295	0.17399	0.00344472	0.225113	0.00424428	0.243172	0.00564003
																																			139.419	0.429979	0.00497661	0.505457	0.0165614	0.219422	0.0103404	0.57764	0.0216694	0.173648	0.00344123	0.225048	0.00422031	0.2428	0.00569547
																																			139.57	0.42947	0.00493324	0.505128	0.0163902	0.219324	0.0103202	0.579126	0.0214821	0.173366	0.00342848	0.224916	0.00430565	0.242502	0.00567724
																																			139.724	0.429475	0.00480982	0.503963	0.0164862	0.219341	0.0102391	0.578753	0.0216158	0.173884	0.00342648	0.224437	0.00426671	0.242444	0.00569941
																																			139.876	0.429023	0.00486404	0.503581	0.0162328	0.219044	0.010244	0.578362	0.021543	0.173191	0.00345173	0.224258	0.00425844	0.24223	0.0056683
																																			140.03	0.428567	0.00487561	0.506305	0.0168087	0.218832	0.0103733	0.577823	0.0216793	0.172759	0.00341899	0.223942	0.00423894	0.241918	0.00570799
																																			140.182	0.428421	0.00489981	0.502916	0.0165693	0.218488	0.0103002	0.578329	0.021853	0.172855	0.0035334	0.22346	0.00422072	0.24169	0.00561962
																																			140.335	0.427724	0.00488766	0.504393	0.0166806	0.218468	0.0102929	0.578346	0.0218157	0.172502	0.00346189	0.22363	0.00420967	0.241474	0.00561265
																																			140.489	0.427011	0.0048103	0.501092	0.0163353	0.218332	0.0101723	0.577717	0.0214083	0.172678	0.00347437	0.223407	0.00421335	0.24098	0.00561186
																																			140.642	0.427111	0.00491994	0.501928	0.0164543	0.218181	0.0102128	0.577035	0.0213567	0.172175	0.00347427	0.22322	0.00426159	0.240984	0.00557194
																																			140.794	0.426631	0.00487479	0.501653	0.0165908	0.218365	0.0103055	0.577208	0.0215677	0.172349	0.0035108	0.223023	0.00426408	0.240188	0.00562521
																																			140.947	0.426408	0.00480608	0.502841	0.0163359	0.21739	0.0102156	0.576148	0.0215487	0.172012	0.00342265	0.222609	0.00427051	0.239921	0.00564321
																																			141.1	0.425699	0.00492884	0.50229	0.0163081	0.21708	0.0101368	0.576052	0.0212891	0.171695	0.00345282	0.222347	0.00422496	0.239867	0.00566099
																																			141.254	0.425335	0.0049898	0.502636	0.0163268	0.217344	0.010133	0.577371	0.0213262	0.171647	0.0034736	0.222123	0.00421913	0.23981	0.00563451
																																			141.406	0.425071	0.00492367	0.501158	0.0162034	0.216561	0.0101506	0.576603	0.021478	0.171756	0.00339387	0.221928	0.00422144	0.239476	0.00568315
																																			141.557	0.424496	0.0049186	0.500675	0.0167517	0.216783	0.0101769	0.57599	0.021229	0.171765	0.00341908	0.22163	0.00422191	0.238963	0.00560969
																																			141.71	0.424523	0.00487844	0.500638	0.0168077	0.216304	0.0101196	0.575511	0.0214086	0.171621	0.00341237	0.221234	0.00418599	0.238606	0.00565164
																																			141.861	0.423828	0.00487644	0.499813	0.0165885	0.216493	0.0101614	0.57543	0.0210887	0.171542	0.00338231	0.221345	0.00418968	0.238788	0.00563193
																																			142.015	0.423731	0.00488287	0.499614	0.0167232	0.216053	0.0102107	0.574707	0.0212158	0.171023	0.00343598	0.220763	0.00424216	0.238645	0.00568878
																																			142.168	0.423098	0.00492699	0.500091	0.0166293	0.215715	0.0100665	0.575391	0.0211374	0.171377	0.00335461	0.220604	0.00420606	0.237804	0.00563886
																																			142.319	0.42295	0.00484989	0.499615	0.0160136	0.215732	0.0101316	0.574764	0.021226	0.170817	0.00340658	0.22056	0.00420824	0.23797	0.00576334
																																			142.472	0.422543	0.00477925	0.500002	0.0164973	0.215935	0.010115	0.575404	0.0214449	0.170757	0.00344014	0.22008	0.0042098	0.237817	0.00565017
																																			142.626	0.421726	0.00489319	0.499689	0.016903	0.215034	0.0102008	0.574829	0.0214367	0.170853	0.00340848	0.219622	0.00415755	0.237377	0.00566218
																																			142.779	0.421719	0.00483934	0.500154	0.0165938	0.215311	0.0100419	0.57413	0.0211566	0.170387	0.00336671	0.219414	0.00422549	0.23765	0.0056425
																																			142.932	0.421067	0.00490628	0.500939	0.0168676	0.214894	0.0101593	0.574017	0.0211974	0.170213	0.00346788	0.219682	0.00417876	0.237203	0.005709
																																			143.084	0.421261	0.00483973	0.499395	0.0168607	0.214435	0.010158	0.574009	0.0213602	0.1696	0.00344314	0.218918	0.00417251	0.236775	0.00553947
																																			143.236	0.419979	0.00494625	0.497935	0.0163917	0.215091	0.0100956	0.574068	0.0211375	0.170222	0.00344057	0.218983	0.00425582	0.236516	0.00557233
																																			143.389	0.420106	0.00490595	0.498597	0.0166279	0.214488	0.00999888	0.573849	0.0211854	0.170093	0.00339868	0.218633	0.00424626	0.236027	0.00557043
																																			143.541	0.419591	0.00487875	0.49888	0.0165015	0.213982	0.0100992	0.572959	0.0212724	0.169749	0.00336951	0.218022	0.00420527	0.235576	0.00558673
																																			143.694	0.419001	0.00498575	0.498016	0.0167543	0.214178	0.00996659	0.573709	0.0211209	0.169568	0.00339759	0.218215	0.00423933	0.235658	0.00563081
																																			143.846	0.419024	0.00486725	0.499135	0.0168191	0.213962	0.00993357	0.572801	0.021269	0.169383	0.00342546	0.217986	0.00417101	0.235609	0.00558376
																																			144	0.418213	0.00486308	0.497807	0.0167327	0.213728	0.0099832	0.57399	0.0212044	0.169251	0.00338105	0.217942	0.00422231	0.235405	0.00567158
																																			144.152	0.417889	0.00486707	0.497809	0.0166326	0.212965	0.0101012	0.572745	0.0212626	0.16934	0.0033908	0.217625	0.00421796	0.235052	0.00566568
																																			144.306	0.417488	0.00494883	0.4962	0.0167496	0.212884	0.0100339	0.573431	0.0213438	0.169064	0.00344366	0.217131	0.00420073	0.234616	0.00562877
																																			144.457	0.417191	0.00483834	0.498299	0.0165625	0.213334	0.0100026	0.572336	0.0211066	0.1689	0.00336816	0.216779	0.0042276	0.234244	0.00565275
																																			144.61	0.41677	0.0048917	0.4966	0.0167276	0.212137	0.0100394	0.572495	0.021354	0.168527	0.00341084	0.216766	0.00425337	0.234259	0.00555752
																																			144.764	0.416754	0.00479839	0.498296	0.0161836	0.212124	0.0101682	0.571328	0.0210364	0.168532	0.00335359	0.216838	0.00418396	0.234044	0.00561347
																																			144.916	0.416458	0.00480448	0.497484	0.0166379	0.211952	0.00996798	0.57155	0.0209584	0.168431	0.00345394	0.216273	0.00424606	0.23395	0.00561903
																																			145.069	0.415796	0.0048463	0.498562	0.0167297	0.21188	0.00998526	0.572812	0.0213801	0.168224	0.00340871	0.21632	0.00423839	0.233786	0.00560767
																																			145.22	0.415703	0.00484554	0.497152	0.0165337	0.212294	0.00999752	0.571153	0.0212118	0.168045	0.00340645	0.215701	0.00422964	0.233463	0.00565179
																																			145.374	0.414769	0.00480666	0.495886	0.0167492	0.211669	0.0100161	0.571533	0.0211717	0.168072	0.00339622	0.215691	0.00421669	0.233283	0.00558442
																																			145.526	0.414443	0.0048341	0.496604	0.0163026	0.211833	0.0100388	0.571062	0.0213941	0.167735	0.00342153	0.215192	0.00419036	0.232824	0.00575423
																																			145.68	0.414229	0.00486432	0.496487	0.0166331	0.211517	0.00997677	0.570519	0.0212907	0.168084	0.00331978	0.21491	0.00421977	0.232774	0.00562214
																																			145.833	0.414253	0.00484782	0.49578	0.0168452	0.211287	0.010103	0.569939	0.0210464	0.167707	0.00331692	0.214715	0.00418464	0.232441	0.00552523
																																			145.985	0.413202	0.00476068	0.495635	0.0166916	0.210847	0.0100099	0.57002	0.0209598	0.167553	0.00337549	0.214917	0.00416314	0.232264	0.00559835
																																			146.137	0.413096	0.0048988	0.495097	0.0166821	0.210189	0.0100111	0.570122	0.0213055	0.167547	0.00336634	0.214421	0.00414569	0.231757	0.00555281
																																			146.291	0.412368	0.00490933	0.494768	0.0166858	0.210855	0.009875	0.568986	0.0212982	0.167236	0.00339773	0.214041	0.00420219	0.231498	0.00559752
																																			146.444	0.412301	0.00488285	0.493741	0.0165194	0.210216	0.00986544	0.569715	0.0212008	0.167287	0.00331437	0.21408	0.00424202	0.231528	0.00555173
																																			146.596	0.412084	0.00487525	0.493966	0.016982	0.209835	0.00982172	0.569337	0.0212377	0.167086	0.00341713	0.213648	0.004186	0.231341	0.00559338
																																			146.75	0.411771	0.00484193	0.493405	0.0169302	0.209684	0.0097629	0.569295	0.0214456	0.166942	0.00340817	0.2138	0.00420813	0.231277	0.00563437
																																			146.902	0.41121	0.0048973	0.49414	0.0165363	0.209864	0.00984298	0.568875	0.021378	0.166836	0.00336962	0.213204	0.0041736	0.23051	0.00562753
																																			147.053	0.410876	0.00486591	0.494283	0.0169821	0.209332	0.00984691	0.568558	0.0211653	0.166467	0.00341615	0.21332	0.00419979	0.230564	0.00555442
																																			147.207	0.410464	0.00486531	0.492862	0.0166472	0.210085	0.00963332	0.569045	0.0211061	0.166444	0.00332041	0.213051	0.004239	0.230282	0.00557547
																																			147.359	0.410086	0.00486105	0.491741	0.0168741	0.209657	0.00981706	0.568783	0.0213993	0.166395	0.00334916	0.212848	0.00418192	0.23	0.00566663
																																			147.513	0.409698	0.00485641	0.492859	0.0170414	0.209215	0.00986874	0.568833	0.0214104	0.166138	0.00332305	0.212768	0.00416977	0.229698	0.0055505
																																			147.664	0.409275	0.00479155	0.492886	0.0166784	0.209086	0.00978831	0.567884	0.0211197	0.165909	0.00336589	0.212398	0.00414989	0.229322	0.00552211
																																			147.817	0.409107	0.00477972	0.494005	0.0166149	0.208696	0.00986027	0.567793	0.0214969	0.165988	0.00334668	0.212142	0.00417398	0.229435	0.00550933
																																			147.971	0.408487	0.0047583	0.492126	0.0168957	0.209038	0.00987453	0.568023	0.0212023	0.165664	0.00335742	0.2117	0.00417903	0.228922	0.00550547
																																			148.123	0.40832	0.00489239	0.493043	0.016992	0.208784	0.00962428	0.567952	0.0214604	0.165887	0.00333191	0.211716	0.00420177	0.228888	0.00546882
																																			148.276	0.407683	0.00482796	0.491312	0.0166467	0.208438	0.0098314	0.567999	0.0215193	0.165507	0.00340998	0.211463	0.00417653	0.228631	0.00557739
																																			148.429	0.407535	0.00482468	0.491952	0.0166564	0.208341	0.00967352	0.56852	0.0214019	0.165275	0.00332554	0.211197	0.0041368	0.228373	0.00560512
																																			148.583	0.407287	0.00478026	0.492171	0.0167447	0.207587	0.00968251	0.567984	0.0216328	0.165055	0.00332211	0.210985	0.0041856	0.228365	0.00554671
																																			148.735	0.406355	0.00477986	0.491807	0.0166968	0.207696	0.00971792	0.567514	0.0214694	0.164915	0.00334398	0.210583	0.00413002	0.227722	0.00549589
																																			148.889	0.406234	0.0047271	0.490533	0.0167775	0.207581	0.00964028	0.567161	0.0214641	0.165158	0.00330734	0.210511	0.00416605	0.227598	0.00550667
																																			149.042	0.405954	0.00475577	0.490105	0.0166716	0.207623	0.00998935	0.567192	0.0213922	0.16491	0.00328977	0.210336	0.00414619	0.227619	0.00545755
																																			149.195	0.405775	0.00478185	0.489812	0.0166493	0.207227	0.00971455	0.566483	0.0215745	0.164895	0.00333196	0.209826	0.00418336	0.227351	0.00548702
																																			149.347	0.405726	0.00482428	0.490707	0.0169816	0.20685	0.00972217	0.565461	0.0212299	0.164767	0.00332393	0.209763	0.00416624	0.226998	0.00555415
																																			149.499	0.404582	0.00474507	0.490543	0.0166364	0.20663	0.00973937	0.566336	0.0215289	0.164719	0.00332085	0.209569	0.00415572	0.226857	0.0055721
																																			149.653	0.404349	0.0047308	0.491056	0.0164175	0.206871	0.0097012	0.565813	0.0213656	0.164535	0.00322176	0.209404	0.00412434	0.226577	0.00551449
																																			149.805	0.404119	0.00473917	0.490341	0.0164325	0.20644	0.0096435	0.565966	0.0214902	0.164283	0.00327233	0.209136	0.00412213	0.226414	0.00558475
																																			149.959	0.403969	0.00468583	0.489333	0.0168796	0.206111	0.00962306	0.566132	0.0214323	0.163975	0.00334607	0.208889	0.0041126	0.226164	0.00551477
																																			150.112	0.403291	0.00478283	0.489823	0.0170627	0.206526	0.00962455	0.565414	0.0214119	0.164219	0.00328036	0.208729	0.00417023	0.225857	0.00555571
																																			150.264	0.402815	0.00475402	0.489187	0.0163615	0.206088	0.00969521	0.56533	0.0214814	0.163992	0.00330503	0.20833	0.00419261	0.225608	0.0054982
																																			150.416	0.402804	0.00477569	0.488344	0.0165517	0.205507	0.00969932	0.564792	0.0212303	0.16406	0.0032613	0.208201	0.00410094	0.225441	0.00552592
																																			150.567	0.402465	0.00470585	0.490311	0.0169313	0.205511	0.00955928	0.564854	0.0215267	0.163812	0.0032842	0.208094	0.00416747	0.225222	0.00548508
																																			150.721	0.40164	0.00485162	0.490018	0.0168923	0.205411	0.00968385	0.564854	0.0215247	0.163342	0.00332915	0.207856	0.00413781	0.225002	0.00545936
																																			150.872	0.401672	0.00476842	0.489351	0.0169483	0.205616	0.00951589	0.564392	0.0214216	0.163475	0.00325995	0.207472	0.00410586	0.224647	0.00551056
																																			151.025	0.401039	0.0048495	0.489369	0.0166287	0.205308	0.00959963	0.56498	0.021484	0.163554	0.00328463	0.207433	0.00412194	0.224427	0.00550291
																																			151.178	0.400687	0.00483999	0.48882	0.0169066	0.205113	0.00965772	0.564196	0.0212932	0.163256	0.00321165	0.207031	0.00414618	0.224287	0.00553954
																																			151.331	0.40036	0.00478288	0.489863	0.0166434	0.204616	0.00964609	0.564294	0.021307	0.16294	0.00327783	0.206908	0.00415288	0.224014	0.00550829
																																			151.484	0.399969	0.0047702	0.488776	0.0167507	0.20417	0.00964386	0.564077	0.0213882	0.163366	0.00319435	0.206664	0.00410376	0.223968	0.0055097
																																			151.635	0.399437	0.00474262	0.4858	0.0165052	0.20402	0.00953296	0.563689	0.0215759	0.163021	0.00318549	0.206642	0.00410494	0.223385	0.00546731
																																			151.789	0.399534	0.00472012	0.487741	0.0165192	0.204175	0.00960247	0.564434	0.021498	0.162958	0.0032666	0.206414	0.00414284	0.223317	0.0054546
																																			151.941	0.398874	0.00474217	0.487551	0.0169513	0.204236	0.00969351	0.563077	0.0214738	0.162955	0.0032014	0.205846	0.00411198	0.22302	0.00548206
																																			152.095	0.398592	0.0048439	0.487327	0.0166745	0.203725	0.00961607	0.562624	0.0212923	0.1627	0.00320166	0.205981	0.00414845	0.222876	0.00547252
																																			152.246	0.397877	0.00480704	0.486761	0.0167275	0.203604	0.00958542	0.56272	0.0212864	0.162518	0.00322158	0.205506	0.00412642	0.222836	0.00545807
																																			152.399	0.397659	0.00468735	0.48692	0.0169036	0.203435	0.00948847	0.562961	0.0213882	0.162132	0.0031826	0.205264	0.00410917	0.222467	0.0054697
																																			152.552	0.397415	0.00470638	0.487037	0.0166568	0.203592	0.00943921	0.56229	0.0211564	0.162286	0.00325506	0.20512	0.00409375	0.222138	0.00550946
																																			152.706	0.397023	0.00471763	0.487251	0.0165151	0.203465	0.0095525	0.561592	0.0211806	0.161997	0.0032438	0.205123	0.00409224	0.221879	0.00547745
																																			152.857	0.396497	0.00482727	0.48736	0.0166896	0.202733	0.00959212	0.561151	0.0212465	0.162109	0.00319656	0.204684	0.00407325	0.221482	0.00545741
																																			153.011	0.396371	0.00482222	0.485701	0.0166912	0.203056	0.00952303	0.561974	0.0214135	0.161772	0.00324491	0.204389	0.00412579	0.221305	0.0054549
																																			153.163	0.396132	0.00480078	0.484879	0.0167018	0.202551	0.00948163	0.561381	0.0213587	0.16189	0.00317193	0.204352	0.00412282	0.221349	0.00544359
																																			153.315	0.395279	0.00478799	0.486286	0.0166745	0.20229	0.00946126	0.560857	0.0216734	0.161805	0.00317394	0.203909	0.00410711	0.220919	0.0054506
																																			153.469	0.394923	0.00476725	0.486274	0.0169628	0.202476	0.00949879	0.561313	0.0215289	0.161178	0.00319692	0.203594	0.00411665	0.22074	0.00542083
																																			153.621	0.394866	0.00479628	0.48427	0.0166114	0.201047	0.00956434	0.560966	0.0213709	0.161184	0.00317011	0.203452	0.00409797	0.220653	0.00546701
																																			153.775	0.394444	0.00481366	0.48585	0.0168216	0.201925	0.00941539	0.560794	0.0213409	0.161062	0.00322095	0.203535	0.00412915	0.220286	0.00542327
																																			153.928	0.394454	0.00480888	0.482948	0.0166877	0.201738	0.00945093	0.559918	0.0214419	0.161058	0.00319645	0.203153	0.00408661	0.220107	0.00542534
																																			154.079	0.393579	0.00478584	0.482994	0.0166592	0.201026	0.00952189	0.559839	0.021125	0.160616	0.00322443	0.203287	0.00413183	0.220148	0.00548955
																																			154.233	0.393742	0.00479463	0.483858	0.0165899	0.200822	0.00934456	0.559748	0.0213865	0.160827	0.00320385	0.202839	0.00413736	0.219706	0.00537684
																																			154.384	0.39287	0.00476577	0.485098	0.016854	0.201303	0.00940712	0.559904	0.0213636	0.16061	0.00320547	0.202539	0.00411093	0.219492	0.00534499
																																			154.538	0.392589	0.00472348	0.484623	0.0168726	0.200395	0.00961462	0.559531	0.0213422	0.160451	0.00319218	0.202492	0.00408537	0.219122	0.00535496
																																			154.691	0.392203	0.0047769	0.482117	0.0163962	0.200324	0.00943579	0.559422	0.0214307	0.160588	0.0031947	0.202098	0.00410966	0.219081	0.00540616
																																			154.844	0.391672	0.00482209	0.483059	0.0166729	0.201296	0.00931038	0.55933	0.0216345	0.1604	0.00321595	0.201833	0.00409552	0.218764	0.00539167
																																			154.995	0.391522	0.00479903	0.484506	0.0167861	0.200252	0.0093967	0.559179	0.0214463	0.160235	0.00318437	0.201903	0.00407468	0.21859	0.00540924
																																			155.147	0.391269	0.00486419	0.48323	0.0167532	0.2006	0.00942996	0.558925	0.0214641	0.16017	0.00318144	0.201491	0.0041099	0.218375	0.005374
																																			155.3	0.390538	0.00469504	0.48407	0.0169947	0.19956	0.00947801	0.55892	0.0212608	0.160282	0.00313982	0.201218	0.00406433	0.217869	0.00534937
																																			155.453	0.390508	0.00486943	0.483562	0.0169813	0.200295	0.00930338	0.559302	0.0213763	0.159589	0.0032281	0.201268	0.00408388	0.218075	0.0054093
																																			155.607	0.390022	0.00477104	0.4813	0.0166367	0.199837	0.00936936	0.558694	0.0215417	0.159958	0.00312876	0.20081	0.0040841	0.217857	0.00540846
																																			155.76	0.389506	0.00479445	0.481632	0.0166141	0.19913	0.00946828	0.558247	0.0214628	0.159597	0.0032156	0.200715	0.00405737	0.217671	0.00542976
																																			155.912	0.389283	0.00481464	0.482719	0.0168216	0.198896	0.0094583	0.557709	0.0215259	0.159406	0.00321249	0.200776	0.00411145	0.217509	0.00539735
																																			156.066	0.388781	0.00472673	0.482227	0.0167414	0.19887	0.00935113	0.557956	0.0215241	0.159296	0.00320268	0.2004	0.00405711	0.217108	0.00538671
																																			156.218	0.388504	0.00467686	0.482025	0.0168816	0.198562	0.00942909	0.557296	0.0215603	0.159143	0.00318407	0.200007	0.0040812	0.216964	0.00544585
																																			156.372	0.388002	0.00474312	0.482383	0.0169377	0.19912	0.00928156	0.557376	0.0214457	0.159138	0.00319755	0.20001	0.00407409	0.216869	0.00535192
																																			156.525	0.387722	0.00476138	0.480099	0.0165295	0.198232	0.00942043	0.556537	0.0213677	0.159078	0.00316127	0.199916	0.00403631	0.216712	0.00539511
																																			156.676	0.387267	0.00475725	0.480296	0.0169337	0.198231	0.00944938	0.557437	0.0214196	0.158894	0.00315215	0.19938	0.00404797	0.216419	0.00535798
																																			156.83	0.387298	0.00473761	0.480017	0.0168385	0.198536	0.00941403	0.557122	0.0213501	0.158596	0.00313667	0.198971	0.00409789	0.216094	0.00538181
																																			156.982	0.386712	0.00476505	0.480594	0.016982	0.197843	0.00926662	0.556004	0.0214119	0.158542	0.00314867	0.199143	0.0040691	0.216014	0.00537486
																																			157.133	0.386345	0.00471965	0.479899	0.016764	0.198095	0.00941734	0.556212	0.0213805	0.15854	0.00316356	0.198808	0.00409446	0.21568	0.0053309
																																			157.286	0.386116	0.00467151	0.480265	0.0166187	0.198047	0.00918585	0.556094	0.0214898	0.158351	0.00319604	0.198661	0.00409268	0.215451	0.00533348
																																			157.44	0.385897	0.00469113	0.478756	0.0169875	0.197864	0.00926796	0.555584	0.0214146	0.158336	0.00311636	0.198145	0.00406924	0.215225	0.00540026
																																			157.593	0.385549	0.00460124	0.480072	0.0169303	0.197387	0.00922882	0.554894	0.0213377	0.15826	0.00308654	0.198172	0.00406378	0.214994	0.00535467
																																			157.745	0.385048	0.00462335	0.478449	0.0170031	0.197136	0.0092213	0.556189	0.0214363	0.157918	0.00308675	0.198139	0.00404397	0.21486	0.00538961
																																			157.897	0.384706	0.00465135	0.479682	0.0172112	0.197158	0.00916799	0.55541	0.0213523	0.157689	0.00314051	0.197958	0.00406375	0.214648	0.00540584
																																			158.051	0.384351	0.00483281	0.477582	0.0169068	0.196757	0.00930964	0.555592	0.0214702	0.157534	0.00310273	0.197529	0.00404603	0.214451	0.00533766
																																			158.203	0.383802	0.00467522	0.479201	0.0169283	0.196973	0.0092085	0.555356	0.0213285	0.157308	0.0030793	0.197395	0.00404539	0.214298	0.00532506
																																			158.356	0.383288	0.00475974	0.478308	0.0170521	0.196779	0.00912558	0.554228	0.0212492	0.15751	0.00309163	0.197183	0.00404916	0.214008	0.0053336
																																			158.509	0.38309	0.00479849	0.476988	0.016691	0.196536	0.00915338	0.554662	0.0213787	0.15743	0.0030934	0.197033	0.0040387	0.213794	0.00535899
																																			158.66	0.383202	0.00468452	0.477761	0.0169569	0.19633	0.00912372	0.554838	0.021356	0.157504	0.00310733	0.196996	0.0040445	0.213671	0.00534592
																																			158.814	0.382372	0.00471044	0.476815	0.0165728	0.196116	0.00912563	0.55426	0.0214791	0.157042	0.0030848	0.196699	0.00400988	0.21347	0.00534446
																																			158.966	0.382145	0.00475551	0.477354	0.0167883	0.196073	0.00911917	0.554169	0.0214993	0.156908	0.00306183	0.196528	0.00403859	0.213	0.00537503
																																			159.12	0.382256	0.00477618	0.476377	0.016983	0.196103	0.00918712	0.554677	0.0213472	0.156733	0.00310258	0.196118	0.00395862	0.212871	0.00535745
																																			159.273	0.381773	0.00470527	0.475871	0.0165232	0.195352	0.00913761	0.553847	0.0212224	0.156446	0.00311461	0.195789	0.00401128	0.212678	0.00537758
																																			159.425	0.381174	0.00467371	0.475516	0.0165978	0.195482	0.00903208	0.554282	0.0212819	0.156491	0.00311925	0.195576	0.00397229	0.212374	0.00535636
																																			159.578	0.380857	0.00472241	0.477228	0.0170598	0.195386	0.00899412	0.552984	0.0213401	0.156255	0.00309968	0.195519	0.00402517	0.212202	0.00531225
																																			159.729	0.38045	0.00472464	0.475894	0.0169118	0.194894	0.00923656	0.55292	0.0213769	0.156148	0.00304577	0.195508	0.00398441	0.212141	0.00536137
																																			159.882	0.379895	0.0046616	0.476097	0.0171447	0.194625	0.00918941	0.552807	0.0213011	0.156334	0.00308089	0.195194	0.00401744	0.21205	0.00529363
																																			160.036	0.379606	0.00469254	0.476522	0.0167801	0.194756	0.00917208	0.551898	0.0212711	0.155902	0.00310017	0.195007	0.0039888	0.211387	0.00526054
																																			160.189	0.37938	0.00468708	0.475537	0.0166025	0.194978	0.00910112	0.552711	0.0214009	0.156013	0.00309169	0.194584	0.00400385	0.211449	0.00530413
																																			160.342	0.379211	0.00462944	0.476487	0.0168115	0.194682	0.00904584	0.552748	0.0211359	0.155794	0.00308674	0.19444	0.00400541	0.211258	0.00529673
																																			160.493	0.37877	0.00467488	0.47603	0.016758	0.194797	0.00905745	0.552115	0.0212898	0.155729	0.00304679	0.194357	0.00400592	0.21106	0.00535114
																																			160.647	0.378321	0.00465473	0.474796	0.0170485	0.194494	0.00900362	0.551043	0.0211263	0.155676	0.00301802	0.194279	0.00403688	0.210846	0.00533727
																																			160.799	0.377603	0.00470079	0.474014	0.0167125	0.193667	0.00921927	0.551821	0.0212441	0.155402	0.00308249	0.193861	0.00398369	0.210286	0.00529932
																																			160.952	0.377871	0.00464201	0.474922	0.0170761	0.193588	0.00907787	0.551377	0.0212835	0.15541	0.00302819	0.193747	0.00397792	0.210116	0.00524141
																																			161.103	0.377157	0.00461677	0.476289	0.0167917	0.193752	0.00916964	0.551683	0.0211124	0.155316	0.00302014	0.193397	0.00396062	0.210066	0.00531958
																																			161.256	0.376862	0.00468705	0.475444	0.0170486	0.193805	0.00890458	0.551007	0.0211867	0.155164	0.00309878	0.193244	0.00398677	0.210121	0.00525806
																																			161.41	0.376339	0.00471681	0.473602	0.0165949	0.194267	0.00899354	0.551384	0.021345	0.155147	0.00305584	0.193071	0.0039774	0.209872	0.00523824
																																			161.562	0.376265	0.00474374	0.472827	0.0165096	0.193935	0.00897737	0.55146	0.0211805	0.154885	0.00302712	0.193086	0.00401095	0.209521	0.00526148
																																			161.714	0.375618	0.00461787	0.473229	0.0168783	0.19321	0.00912158	0.550262	0.0210737	0.155028	0.00303584	0.192572	0.0039844	0.209407	0.00524326
																																			161.868	0.375093	0.00469237	0.474334	0.0167585	0.192959	0.00902053	0.55113	0.0212101	0.154934	0.0030206	0.192593	0.00395789	0.20892	0.00528197
																																			162.02	0.375148	0.00468306	0.473545	0.0168852	0.192208	0.00904734	0.550471	0.0210579	0.154593	0.00305621	0.192025	0.00398932	0.208995	0.0053032
																																			162.173	0.374665	0.004758	0.473129	0.0169229	0.192659	0.00894085	0.550643	0.0214464	0.15456	0.00304814	0.192183	0.00401846	0.208955	0.00531736
																																			162.325	0.37409	0.0047233	0.473532	0.0174463	0.192065	0.0090953	0.549829	0.0213272	0.154494	0.00306378	0.192079	0.00401118	0.208443	0.00525169
																																			162.477	0.374477	0.00465162	0.472658	0.0170208	0.192609	0.00885545	0.549715	0.0212418	0.154342	0.00303872	0.191745	0.00396414	0.208228	0.00528497
																																			162.63	0.37397	0.00476715	0.472514	0.0171435	0.191987	0.00903037	0.549108	0.021378	0.15463	0.00300886	0.191809	0.00401311	0.208038	0.00526914
																																			162.782	0.373198	0.00474385	0.472577	0.0170521	0.192185	0.00900882	0.549878	0.021236	0.154009	0.00305571	0.191579	0.00396642	0.208008	0.00525232
																																			162.934	0.372822	0.0047509	0.47335	0.0174115	0.1912	0.00900521	0.548872	0.021284	0.154025	0.00304521	0.191306	0.00399576	0.207921	0.00526281
																																			163.086	0.372455	0.0047312	0.471731	0.0169329	0.192054	0.00891262	0.548907	0.0213955	0.154134	0.00302512	0.190829	0.00397985	0.207603	0.00521317
																																			163.24	0.372456	0.0046429	0.471333	0.0170905	0.191629	0.00897998	0.549388	0.0216094	0.153833	0.00300925	0.190627	0.004002	0.207279	0.00532063
																																			163.392	0.372178	0.00470876	0.470697	0.01675	0.191168	0.00892021	0.547924	0.0212542	0.153608	0.00299664	0.190831	0.00397769	0.207013	0.00524922
																																			163.546	0.371658	0.00464605	0.471173	0.0168421	0.19104	0.00891622	0.548442	0.0213243	0.153491	0.00297693	0.190368	0.0040095	0.206989	0.00515687
																																			163.699	0.371371	0.0046965	0.472438	0.0170418	0.190961	0.00898498	0.547925	0.0212315	0.153179	0.00297671	0.190005	0.00393953	0.206559	0.00523961
																																			163.852	0.371222	0.00465727	0.471069	0.0170246	0.190787	0.00886588	0.5475	0.0211105	0.153071	0.00303003	0.189858	0.00395093	0.206442	0.00520753
																																			164.004	0.37084	0.00468269	0.471234	0.016942	0.19045	0.00889798	0.548412	0.0210501	0.15302	0.00307345	0.189741	0.00397139	0.206333	0.00526984
																																			164.158	0.370113	0.0046683	0.470806	0.0172032	0.190181	0.00892237	0.547751	0.021157	0.152908	0.00303564	0.189668	0.00395194	0.206311	0.00526331
																																			164.311	0.369774	0.00477811	0.470135	0.0172912	0.189952	0.00901508	0.548299	0.0212333	0.152909	0.00303266	0.189496	0.00395241	0.205902	0.00519394
																																			164.464	0.369704	0.00469965	0.471536	0.0168173	0.189856	0.00898146	0.54808	0.0212418	0.152985	0.00301333	0.189507	0.00398818	0.205908	0.00528796
																																			164.617	0.369188	0.00470405	0.470808	0.0169459	0.189298	0.0089844	0.547463	0.0213372	0.152773	0.00302039	0.188861	0.00401113	0.205385	0.00525532
																																			164.77	0.368798	0.00465719	0.471228	0.0167122	0.189675	0.00880722	0.548019	0.0213254	0.152624	0.00304461	0.188773	0.00398963	0.205214	0.00525017
																																			164.921	0.368567	0.00466852	0.470577	0.0169756	0.18922	0.00885164	0.546682	0.0213887	0.152664	0.00301245	0.188668	0.00396633	0.205085	0.00526888
																																			165.074	0.368272	0.00465063	0.468703	0.0169021	0.189089	0.00894819	0.546991	0.0210616	0.152524	0.00303807	0.188413	0.00394863	0.205187	0.00523934
																																			165.227	0.36776	0.00467725	0.469481	0.0168166	0.189583	0.00888586	0.545936	0.0211187	0.152317	0.00292464	0.188575	0.00395415	0.204699	0.00525638
																																			165.378	0.367392	0.00474677	0.468991	0.0168891	0.188981	0.00884325	0.546097	0.0211452	0.152289	0.00298969	0.188152	0.00397457	0.204511	0.00520774
																																			165.532	0.367072	0.00468696	0.468447	0.0168421	0.189366	0.00883091	0.546171	0.021073	0.152197	0.00303469	0.188101	0.00397656	0.204377	0.00531327
																																			165.685	0.366785	0.00465177	0.469896	0.0168551	0.188541	0.00893198	0.545846	0.0211637	0.152011	0.00297591	0.187709	0.00392179	0.204159	0.00521542
																																			165.836	0.366413	0.00471925	0.470279	0.0172278	0.188085	0.00892519	0.545923	0.0210202	0.152069	0.00302869	0.187686	0.00394244	0.204259	0.00524182
																																			165.99	0.366107	0.00462778	0.467928	0.0171028	0.188262	0.00879206	0.545366	0.021271	0.151552	0.00299242	0.187469	0.00396804	0.203913	0.00527434
																																			166.141	0.365716	0.00475949	0.469373	0.017372	0.188584	0.00882295	0.545415	0.021117	0.151536	0.00298625	0.187194	0.00395194	0.203639	0.00521325
																																			166.295	0.365517	0.00472134	0.469703	0.0173714	0.187732	0.00878635	0.546031	0.0212659	0.151374	0.00302316	0.187036	0.00395849	0.203228	0.00520739
																																			166.446	0.365348	0.00465973	0.46703	0.0168727	0.18766	0.00884269	0.545383	0.0212678	0.151384	0.00296281	0.186992	0.00395979	0.203125	0.00525172
																																			166.6	0.364907	0.0046935	0.466788	0.0166367	0.187317	0.00896408	0.545069	0.0213005	0.151178	0.00297444	0.186694	0.0039788	0.202645	0.00524225
																																			166.752	0.364803	0.00468926	0.466297	0.0169183	0.187226	0.00879451	0.544209	0.0212832	0.150972	0.00299438	0.186504	0.00396945	0.202997	0.00515956
																																			166.906	0.364025	0.00472447	0.467739	0.0171276	0.187424	0.0088386	0.544866	0.0213528	0.150767	0.00301212	0.186435	0.00394281	0.202533	0.00519004
																																			167.059	0.363842	0.00461486	0.466513	0.0171384	0.187143	0.00875968	0.544493	0.0212368	0.150809	0.00296864	0.186209	0.00387937	0.202525	0.00527845
																																			167.21	0.363487	0.00466288	0.466054	0.0173884	0.18696	0.00879941	0.543589	0.0212289	0.150672	0.00295578	0.186066	0.00394431	0.201981	0.00518405
																																			167.363	0.363136	0.00464388	0.467087	0.0170648	0.186957	0.00869797	0.544103	0.0213974	0.150663	0.00299691	0.186081	0.00394478	0.201877	0.00527599
																																			167.517	0.362696	0.00469208	0.465898	0.0168589	0.187107	0.00877283	0.544337	0.0212923	0.150509	0.00299642	0.185664	0.00391465	0.201822	0.0052487
																																			167.67	0.362356	0.00466464	0.466706	0.0171862	0.187215	0.00864242	0.543773	0.0211653	0.15034	0.00294042	0.18538	0.00391191	0.201589	0.00522926
																																			167.821	0.361905	0.00469616	0.466474	0.0169013	0.186294	0.00879446	0.54414	0.021218	0.150351	0.00295079	0.185154	0.00389764	0.20161	0.00522782
																																			167.974	0.36161	0.00463285	0.465942	0.0171425	0.185976	0.00876474	0.543681	0.0211896	0.150122	0.0029743	0.185023	0.0038928	0.201254	0.00517117
																																			168.127	0.361192	0.0047281	0.466542	0.0171551	0.186275	0.00877468	0.542845	0.0209815	0.150177	0.00297579	0.184724	0.00391461	0.200686	0.00516261
																																			168.281	0.360842	0.00469742	0.465516	0.0168418	0.186322	0.00864601	0.542871	0.0209623	0.149728	0.00297982	0.184589	0.00394752	0.200853	0.0051483
																																			168.433	0.360531	0.00464841	0.466239	0.0167211	0.186087	0.00863332	0.543163	0.0210982	0.149548	0.00292863	0.184325	0.00394383	0.200488	0.00516452
																																			168.585	0.360644	0.00458211	0.466517	0.0168186	0.186001	0.00871674	0.543077	0.0211095	0.149756	0.00292164	0.184142	0.00387325	0.200132	0.00515078
																																			168.736	0.360266	0.00455057	0.464516	0.0170482	0.185632	0.00860405	0.542025	0.0212451	0.149435	0.00294025	0.184169	0.00390427	0.199952	0.00521112
																																			168.89	0.359846	0.00463542	0.46615	0.0167959	0.18533	0.00875991	0.541778	0.0211249	0.149548	0.00299555	0.184166	0.00394956	0.200088	0.00525166
																																			169.041	0.359462	0.0045764	0.467241	0.0169168	0.185445	0.00864107	0.541831	0.0211266	0.14909	0.00294312	0.183926	0.00390788	0.199962	0.00521436
																																			169.194	0.359411	0.00469943	0.467358	0.0171783	0.185499	0.00858002	0.541711	0.0211173	0.14933	0.00296839	0.183599	0.00389124	0.199505	0.00518067
																																			169.348	0.358762	0.00459018	0.464733	0.017106	0.185103	0.00858443	0.541323	0.0212635	0.149012	0.00291548	0.183416	0.00392534	0.199358	0.00516462
																																			169.501	0.358278	0.00453637	0.465859	0.0170426	0.1852	0.00858068	0.541547	0.0211054	0.149276	0.00289091	0.183203	0.00387935	0.199302	0.0051771
																																			169.655	0.358644	0.00464322	0.464246	0.0168714	0.184286	0.00872322	0.540525	0.0210483	0.148971	0.00297976	0.18321	0.00390413	0.198901	0.00523053
																																			169.808	0.357898	0.00460208	0.464868	0.0169725	0.185067	0.00858157	0.541166	0.0209593	0.148632	0.00296095	0.18309	0.00387616	0.198845	0.0051631
																																			169.96	0.357385	0.00456819	0.465375	0.0170718	0.184552	0.00864932	0.541728	0.0214218	0.148766	0.00292814	0.182681	0.00388439	0.198514	0.0051907
																																			170.112	0.357372	0.00458347	0.464891	0.0167705	0.184166	0.00855421	0.540705	0.0210749	0.148486	0.00295728	0.182491	0.00391017	0.198487	0.00512623
																																			170.265	0.35704	0.00463143	0.464988	0.0170326	0.18407	0.00862372	0.54014	0.0211146	0.148397	0.0029462	0.182268	0.00390708	0.198368	0.00514563
																																			170.418	0.35634	0.0045636	0.462307	0.0168986	0.183707	0.00864452	0.540527	0.0212623	0.1483	0.0029007	0.182035	0.00396143	0.198185	0.00520388
																																			170.572	0.356535	0.00462659	0.462313	0.0171364	0.183707	0.00860582	0.540164	0.0211126	0.148106	0.00296874	0.181967	0.00388959	0.197954	0.00510492
																																			170.724	0.355839	0.00463411	0.462676	0.0170182	0.182548	0.00875348	0.540236	0.0211165	0.148296	0.00291242	0.182002	0.00388786	0.197811	0.00508665
																																			170.876	0.355345	0.00458119	0.46151	0.0170508	0.183503	0.00855355	0.539333	0.0210662	0.147828	0.00298059	0.181713	0.00391002	0.197814	0.00512386
																																			171.03	0.355387	0.00458596	0.4623	0.0168298	0.183734	0.00852049	0.540561	0.0212729	0.147813	0.00291507	0.181445	0.0038987	0.197604	0.00513986
																																			171.182	0.354921	0.00455002	0.461334	0.0171612	0.182936	0.00859902	0.539779	0.0212101	0.147668	0.00290817	0.180968	0.00388703	0.197137	0.00511056
																																			171.336	0.354667	0.00467862	0.462263	0.0172261	0.183564	0.00844826	0.539229	0.0213165	0.147691	0.00289771	0.180806	0.00390933	0.196947	0.0050841
																																			171.487	0.354306	0.00458947	0.461654	0.0170261	0.182571	0.00850468	0.539254	0.0212334	0.147581	0.00293736	0.18098	0.00390324	0.196719	0.00513233
																																			171.641	0.35395	0.00462741	0.462235	0.016976	0.182258	0.00856714	0.538229	0.0211254	0.147599	0.00292065	0.180701	0.00392607	0.196726	0.00511069
																																			171.793	0.353853	0.00457915	0.462306	0.0167638	0.182816	0.0085515	0.538867	0.0212847	0.146913	0.00290395	0.180505	0.00391887	0.19671	0.00517851
																																			171.946	0.35312	0.00452116	0.46335	0.0170446	0.182977	0.00861123	0.538731	0.0211274	0.147275	0.00291043	0.18023	0.00388266	0.19649	0.00508529
																																			172.098	0.352991	0.00454917	0.461395	0.01716	0.182313	0.00849982	0.539079	0.0211996	0.147068	0.00289777	0.180187	0.00390772	0.196022	0.00512082
																																			172.25	0.352483	0.00454775	0.462206	0.0171445	0.181494	0.00858408	0.538333	0.0212312	0.14702	0.00289207	0.179871	0.00390059	0.195937	0.00509746
																																			172.404	0.35232	0.00457243	0.460266	0.0171133	0.18152	0.00848902	0.5379	0.0211952	0.146986	0.00287251	0.180188	0.00394068	0.195862	0.00507672
																																			172.556	0.351823	0.00467398	0.461625	0.0171547	0.181831	0.00841632	0.537851	0.0208745	0.147122	0.00288663	0.179311	0.00386397	0.195747	0.00505299
																																			172.709	0.351732	0.00465633	0.461613	0.0171854	0.180958	0.00856037	0.537731	0.0209572	0.147077	0.00288027	0.179547	0.00385675	0.195476	0.00511239
																																			172.861	0.351076	0.00459644	0.459761	0.0170209	0.18133	0.00840023	0.53685	0.0210563	0.146676	0.00289878	0.179166	0.00387181	0.195158	0.00504351
																																			173.014	0.350897	0.00463161	0.460683	0.0173058	0.181957	0.00843511	0.536545	0.0211284	0.146757	0.00286798	0.179025	0.00386689	0.195156	0.00509371
																																			173.166	0.350914	0.00458288	0.460513	0.0168737	0.181555	0.00848263	0.537378	0.0210275	0.146272	0.00292754	0.178927	0.00386236	0.194979	0.00511467
																																			173.319	0.350534	0.00457644	0.461105	0.0172244	0.181095	0.00845568	0.536038	0.0208154	0.146291	0.0028816	0.178686	0.00383508	0.194634	0.00506349
																																			173.472	0.350266	0.00454661	0.45883	0.0169359	0.181082	0.00837592	0.536817	0.0210741	0.146349	0.00286794	0.178702	0.00385944	0.194557	0.00508622
																																			173.625	0.349579	0.00456478	0.460126	0.0172061	0.181411	0.00827262	0.536551	0.0210234	0.146243	0.00285967	0.17818	0.0038768	0.194403	0.00509972
																																			173.777	0.349315	0.00458874	0.460697	0.0172257	0.18079	0.00830808	0.5365	0.0211469	0.145705	0.00287134	0.178109	0.00390525	0.194186	0.00510126
																																			173.93	0.348665	0.00456899	0.458705	0.0170609	0.180529	0.00842696	0.535553	0.0208847	0.145742	0.0028475	0.177914	0.0038861	0.194039	0.00509034
																																			174.082	0.348599	0.00453524	0.458533	0.0170017	0.180538	0.00845811	0.536127	0.0213146	0.145426	0.00289167	0.17786	0.00389899	0.194018	0.00508708
																																			174.234	0.347999	0.00454511	0.45916	0.0171484	0.180722	0.00847194	0.535835	0.0209116	0.145567	0.00284846	0.177463	0.0038576	0.193772	0.00507669
																																			174.386	0.347772	0.00461487	0.45857	0.017331	0.179863	0.00833842	0.535283	0.0209692	0.145545	0.00287892	0.177537	0.00389773	0.193177	0.00514042
																																			174.539	0.347875	0.00453785	0.459312	0.0171613	0.179986	0.00843262	0.534616	0.0209346	0.145428	0.00289549	0.176972	0.00384913	0.193325	0.0051571
																																			174.693	0.347463	0.00458417	0.458189	0.0169207	0.180453	0.00834761	0.535035	0.0210002	0.145339	0.0028741	0.177002	0.00384806	0.193129	0.00504351
																																			174.846	0.346952	0.00453492	0.457647	0.0169456	0.179788	0.0083372	0.534899	0.0209617	0.145229	0.00292617	0.176841	0.00382558	0.192887	0.00506547
																																			174.999	0.34675	0.00454455	0.458113	0.0170584	0.179188	0.00832946	0.534091	0.0209942	0.145544	0.00283569	0.176634	0.0038259	0.192706	0.00503419
																																			175.15	0.346307	0.00455325	0.456423	0.0171739	0.179633	0.0083403	0.534494	0.0210607	0.144938	0.00286222	0.176566	0.00382271	0.192714	0.00510664
																																			175.302	0.34573	0.00455699	0.459139	0.0173005	0.179027	0.00841996	0.533816	0.0207312	0.144807	0.00283557	0.176203	0.00383724	0.192736	0.00512648
																																			175.455	0.345521	0.00451119	0.457868	0.01677	0.179315	0.00831967	0.533666	0.0209551	0.144655	0.00286444	0.176221	0.00386164	0.192403	0.00509998
																																			175.608	0.345142	0.00459611	0.457032	0.0170399	0.179364	0.00829302	0.534715	0.0208444	0.144758	0.00286586	0.176105	0.00385368	0.192213	0.00515222
																																			175.76	0.344988	0.00463887	0.455521	0.0167782	0.178871	0.00811994	0.534383	0.0209995	0.144708	0.00280743	0.175816	0.00386446	0.191985	0.00502636
																																			175.913	0.344523	0.00457043	0.4558	0.0167794	0.178454	0.00841621	0.534016	0.0209266	0.144147	0.00286784	0.175639	0.00385091	0.191677	0.00501118
																																			176.066	0.344502	0.00468341	0.455953	0.0170033	0.178265	0.00832318	0.533629	0.0210788	0.144361	0.00287717	0.175554	0.00384555	0.191471	0.0049822
																																			176.219	0.344045	0.00458229	0.456431	0.0169682	0.178724	0.00829865	0.534004	0.0209056	0.144272	0.00286915	0.175454	0.00380365	0.191247	0.00499678
																																			176.373	0.34414	0.00462884	0.45676	0.0169355	0.178151	0.00842745	0.533519	0.0211603	0.144233	0.0028287	0.175275	0.00379403	0.191241	0.00506438
																																			176.525	0.343383	0.00466622	0.454545	0.0170751	0.178299	0.00830048	0.533016	0.0209047	0.143988	0.00285286	0.175209	0.00381638	0.191109	0.00508738
																																			176.679	0.343445	0.00462666	0.454985	0.0168319	0.178535	0.00826445	0.533715	0.0207287	0.143851	0.00286679	0.174929	0.00385702	0.191155	0.00511451
																																			176.83	0.342828	0.00461191	0.455713	0.0170649	0.177418	0.0083359	0.532559	0.0210698	0.14366	0.00283604	0.174864	0.00385144	0.190613	0.00503067
																																			176.984	0.342679	0.00464405	0.456438	0.0169673	0.178356	0.00828756	0.532372	0.020914	0.14368	0.00282619	0.174428	0.00381234	0.19042	0.00502114
																																			177.137	0.341982	0.00459282	0.455033	0.0172248	0.177715	0.00827826	0.531663	0.0209206	0.143677	0.0028237	0.174464	0.00383409	0.190389	0.00502877
																																			177.289	0.342171	0.00455409	0.455414	0.0170871	0.1773	0.00832632	0.531706	0.0209425	0.143378	0.00284453	0.174173	0.00380197	0.190032	0.00502983
																																			177.442	0.341707	0.00453195	0.456117	0.0175314	0.17685	0.00831317	0.532035	0.0210652	0.143441	0.00280903	0.173946	0.00377875	0.190035	0.00501464
																																			177.596	0.341379	0.00450923	0.45576	0.0166688	0.177273	0.00821545	0.531081	0.0206972	0.143089	0.00278321	0.173954	0.0038244	0.189484	0.00502022
																																			177.749	0.340579	0.00454555	0.455098	0.0166356	0.177327	0.00802815	0.531631	0.0209411	0.143337	0.00284982	0.173564	0.00380813	0.189639	0.00500168
																																			177.901	0.34056	0.00454636	0.453873	0.0167847	0.177668	0.00815795	0.531563	0.0208317	0.14324	0.00279554	0.17356	0.00380338	0.189531	0.00501497
																																			178.053	0.340259	0.00450375	0.455277	0.0166684	0.177498	0.00818998	0.530199	0.0207894	0.142985	0.00280513	0.17332	0.00376448	0.189343	0.00503923
																																			178.207	0.340013	0.00452718	0.454419	0.0170855	0.176529	0.00819912	0.531066	0.0207656	0.142734	0.00280371	0.173108	0.00379075	0.189242	0.0050428
																																			178.359	0.339357	0.00453963	0.454624	0.0168741	0.176666	0.00820636	0.530768	0.0208788	0.142677	0.00280608	0.17307	0.00377691	0.188939	0.00496496
																																			178.512	0.33919	0.00454631	0.454478	0.0169561	0.176394	0.00806618	0.530536	0.02068	0.142788	0.00283148	0.172758	0.00377626	0.188732	0.00498954
																																			178.663	0.33923	0.00454503	0.453323	0.0168599	0.176185	0.00828772	0.530431	0.0207585	0.142374	0.00281018	0.172602	0.00378927	0.188325	0.00496777
																																			178.817	0.338567	0.00451144	0.453938	0.0168788	0.176303	0.00818883	0.530871	0.0208727	0.142527	0.00279754	0.172662	0.00376507	0.188386	0.00490242
																																			178.97	0.338577	0.00452155	0.45409	0.0168356	0.176363	0.00802502	0.530455	0.0209456	0.142336	0.00278332	0.172561	0.00376909	0.188071	0.0050341
																																			179.123	0.33803	0.00452246	0.454267	0.0168389	0.175985	0.00833628	0.530029	0.0208813	0.142314	0.00277512	0.171916	0.00379944	0.187947	0.00502774
																																			179.275	0.337651	0.00454391	0.452748	0.0170257	0.175411	0.00838621	0.529787	0.0208204	0.142162	0.0028243	0.172127	0.00378861	0.187736	0.00495987
																																			179.428	0.337528	0.00453439	0.452103	0.0167375	0.175967	0.0082464	0.52922	0.020673	0.141957	0.00276025	0.171839	0.00377199	0.1875	0.00498787
																																			179.58	0.337079	0.00450795	0.452875	0.0167077	0.17511	0.00820589	0.529412	0.0207763	0.14197	0.00280551	0.17185	0.00376605	0.187442	0.00499262
																																			179.732	0.336524	0.00456212	0.452178	0.0169617	0.175361	0.00802897	0.529767	0.0207788	0.141653	0.00282605	0.171578	0.00380009	0.18756	0.00504386
																																			179.884	0.336437	0.0045258	0.453721	0.0170675	0.174962	0.00810966	0.528204	0.0209618	0.141638	0.00280784	0.17135	0.00376904	0.187147	0.00502803
																																			180.037	0.335984	0.00454233	0.452378	0.0171221	0.175294	0.00800895	0.527981	0.0206225	0.1415	0.0028332	0.171184	0.00377655	0.187081	0.00501053
																																			180.19	0.335922	0.0044866	0.452786	0.0171062	0.174598	0.00816739	0.528371	0.0207992	0.141565	0.00276946	0.171172	0.00376421	0.186813	0.00498211
																																			180.343	0.335661	0.00455785	0.452494	0.0172404	0.175117	0.00800178	0.52868	0.0208135	0.141492	0.00272931	0.170961	0.00377299	0.186567	0.00498389
																																			180.495	0.3355	0.00458477	0.452086	0.0170608	0.174469	0.00819601	0.527836	0.0206609	0.141482	0.00273756	0.170627	0.00375929	0.186635	0.00500136
																																			180.648	0.334842	0.00460576	0.450403	0.0169333	0.174102	0.0082595	0.528328	0.0206446	0.141286	0.00276486	0.170555	0.00381733	0.186207	0.00497628
																																			180.799	0.334432	0.00454024	0.451113	0.0170078	0.174079	0.00815802	0.528101	0.0208051	0.141077	0.0027418	0.17052	0.00375568	0.186065	0.00500552
																																			180.953	0.334353	0.00456589	0.451825	0.017234	0.174312	0.00818391	0.527488	0.020885	0.141273	0.00274834	0.170368	0.00378843	0.186098	0.00496786
																																			181.104	0.334058	0.00454421	0.450618	0.0168268	0.173896	0.00813366	0.527407	0.0210323	0.141145	0.00273724	0.170181	0.00379071	0.185769	0.00499524
																																			181.257	0.333737	0.00448697	0.453132	0.0169646	0.173683	0.00796946	0.526373	0.0209329	0.141165	0.00279589	0.170208	0.00375195	0.185657	0.00498059
																																			181.411	0.333379	0.0045193	0.450893	0.0165987	0.173809	0.0080023	0.526686	0.0209392	0.140914	0.00273055	0.170039	0.00375421	0.18546	0.00498104
																																			181.564	0.333086	0.00451297	0.451651	0.0171615	0.173481	0.00813175	0.527094	0.0207326	0.140724	0.0027447	0.169562	0.00379486	0.185385	0.00497984
																																			181.717	0.33296	0.00450146	0.451369	0.017402	0.173703	0.00794975	0.527054	0.0210739	0.140404	0.0027445	0.16954	0.00375337	0.185006	0.00496189
																																			181.869	0.332589	0.00452562	0.450715	0.016996	0.173491	0.00805072	0.526427	0.0209646	0.140336	0.00275625	0.169518	0.00377778	0.184905	0.0049686
																																			182.023	0.332316	0.00449815	0.451975	0.0170246	0.172974	0.00812763	0.526347	0.0207533	0.140384	0.00265847	0.169208	0.00379653	0.184945	0.00497698
																																			182.176	0.332128	0.00453424	0.449605	0.0169206	0.172745	0.0080678	0.526082	0.0207057	0.140334	0.00270993	0.16897	0.00377838	0.184665	0.00493575
																																			182.328	0.331869	0.00446552	0.450126	0.0170057	0.173893	0.00803069	0.526104	0.0208525	0.140336	0.00270935	0.16914	0.00374663	0.184601	0.00497184
																																			182.481	0.331102	0.00451532	0.449118	0.016574	0.172709	0.00797891	0.525935	0.0208869	0.140124	0.00272873	0.168704	0.00375568	0.184383	0.00491496
																																			182.633	0.330648	0.00456312	0.44798	0.0167355	0.172593	0.00796605	0.525902	0.0208772	0.139985	0.00275717	0.168308	0.00374447	0.183779	0.00491523
																																			182.787	0.330604	0.0045144	0.449349	0.0172641	0.17239	0.00799405	0.52673	0.0207354	0.139672	0.0027529	0.168162	0.003766	0.18375	0.00492255
																																			182.938	0.33023	0.00452022	0.449116	0.0169697	0.173064	0.00792589	0.525625	0.0207068	0.139879	0.00272538	0.168025	0.0037451	0.183747	0.00490322
																																			183.091	0.329974	0.00449931	0.448498	0.0169053	0.172362	0.00793248	0.526632	0.020676	0.139916	0.00271835	0.167895	0.0037358	0.183784	0.00492947
																																			183.243	0.329814	0.0045298	0.447377	0.0167929	0.172295	0.00792935	0.52542	0.0207723	0.139821	0.00273499	0.167756	0.00375754	0.183192	0.00491445
																																			183.396	0.329293	0.00456685	0.449475	0.017114	0.172571	0.00781964	0.525617	0.0205851	0.13944	0.00270188	0.167926	0.00375711	0.183334	0.00502855
																																			183.547	0.329128	0.00448329	0.449103	0.0173104	0.171733	0.00792106	0.524393	0.020636	0.139908	0.00276391	0.167414	0.00373015	0.183253	0.00492758
																																			183.701	0.328572	0.00459558	0.448517	0.0170377	0.171841	0.00796632	0.524796	0.0208818	0.139184	0.00275777	0.167422	0.0037602	0.183169	0.00499991
																																			183.854	0.3286	0.00453514	0.447597	0.0166601	0.171564	0.00811114	0.524549	0.0208101	0.139022	0.00270445	0.16723	0.00376658	0.182904	0.00489932
																																			184.006	0.327909	0.00447734	0.446739	0.016731	0.172039	0.00798267	0.525105	0.0207128	0.139491	0.0026868	0.167093	0.00370183	0.182675	0.00487863
																																			184.159	0.327778	0.00449829	0.449211	0.0173585	0.171027	0.00790822	0.524379	0.0205734	0.139098	0.00270506	0.166797	0.00375302	0.182353	0.00492754
																																			184.312	0.327662	0.00446432	0.44753	0.0167374	0.171225	0.00791705	0.524092	0.0208235	0.138948	0.00271199	0.166674	0.00375869	0.182192	0.00495168
																																			184.465	0.32717	0.0044939	0.44784	0.0166749	0.171149	0.00801154	0.524338	0.0208525	0.138965	0.00267916	0.166692	0.00378856	0.182039	0.00493492
																																			184.616	0.327157	0.00452061	0.447428	0.0168361	0.171022	0.00798793	0.523938	0.0208768	0.138764	0.00267833	0.1665	0.00373451	0.182017	0.00489334
																																			184.769	0.326586	0.00449102	0.44733	0.0169908	0.171192	0.00796229	0.523013	0.0206852	0.13859	0.00271587	0.166326	0.00374982	0.181805	0.00488705
																																			184.923	0.32614	0.00455225	0.447227	0.0167588	0.170769	0.00800197	0.522886	0.0207609	0.138594	0.0027417	0.165985	0.00376203	0.181734	0.00490816
																																			185.075	0.32589	0.00443078	0.447287	0.0172982	0.170573	0.00794301	0.52389	0.0208192	0.138077	0.00274259	0.165774	0.00378162	0.181493	0.00490397
																																			185.229	0.325766	0.00454294	0.44733	0.0171947	0.170894	0.007874	0.522876	0.0207304	0.138483	0.0027057	0.165761	0.00375232	0.181458	0.00490053
																																			185.381	0.325547	0.00452297	0.445925	0.0171796	0.169725	0.00800874	0.522469	0.0208256	0.138077	0.00271782	0.165788	0.00376183	0.181027	0.00489039
																																			185.534	0.324919	0.00445839	0.446114	0.0170321	0.170243	0.00788938	0.522916	0.0206412	0.138128	0.00272941	0.16561	0.00372868	0.180848	0.00491986
																																			185.687	0.324768	0.00446582	0.446816	0.0172452	0.17092	0.00792528	0.523022	0.0208832	0.13819	0.00275845	0.16536	0.00377802	0.180737	0.00485139
																																			185.839	0.324671	0.00444625	0.445587	0.0166361	0.16982	0.00788203	0.522441	0.0205449	0.137874	0.00272935	0.165176	0.00372554	0.180865	0.00493488
																																			185.993	0.324223	0.00447054	0.446205	0.0168738	0.16962	0.00790951	0.522031	0.0207432	0.13799	0.00266613	0.165139	0.00374317	0.180433	0.0049376
																																			186.144	0.323561	0.00450227	0.44648	0.0168807	0.16941	0.00794028	0.522754	0.0208127	0.137553	0.00274508	0.164875	0.00378626	0.180351	0.00490578
																																			186.297	0.323806	0.00446843	0.445756	0.0169361	0.170316	0.00782068	0.522343	0.0208394	0.137554	0.00268605	0.164836	0.00375368	0.180009	0.00495472
																																			186.45	0.322823	0.00450582	0.445976	0.0171106	0.169734	0.00801907	0.521928	0.0205896	0.137565	0.00264574	0.164678	0.00376815	0.180011	0.00480681
																																			186.604	0.323019	0.00444943	0.445158	0.0169235	0.169126	0.00788055	0.521366	0.0208809	0.137314	0.00271006	0.164584	0.00374256	0.179852	0.00487171
																																			186.755	0.322655	0.00449855	0.444551	0.017109	0.169457	0.00795429	0.522137	0.0208318	0.13713	0.00270343	0.164411	0.00376455	0.179804	0.00490936
																																			186.909	0.322132	0.00446318	0.444647	0.017248	0.169152	0.00783442	0.520753	0.0208559	0.137216	0.00267345	0.164077	0.00379693	0.179698	0.00486237
																																			187.062	0.322072	0.00453699	0.444487	0.0171503	0.168831	0.00802414	0.521472	0.0206793	0.137132	0.00272144	0.16401	0.00376916	0.179286	0.00489899
																																			187.213	0.321894	0.0044474	0.444581	0.0173161	0.169086	0.00801506	0.520983	0.0206966	0.13701	0.00270757	0.16412	0.0037877	0.179262	0.00487125
																																			187.366	0.321629	0.00445765	0.443838	0.0168471	0.16797	0.00801275	0.520498	0.0207859	0.137167	0.00264023	0.163803	0.00379829	0.178982	0.00490107
																																			187.52	0.321381	0.00443391	0.443986	0.0169661	0.168488	0.00779383	0.520856	0.0205785	0.136944	0.00266217	0.163658	0.00377519	0.17866	0.00490183
																																			187.672	0.321101	0.0044425	0.443657	0.0169491	0.168712	0.00782649	0.520492	0.0208338	0.136784	0.00265688	0.163299	0.00380315	0.178677	0.00486523
																																			187.825	0.32065	0.0044591	0.444028	0.0172642	0.16846	0.00768276	0.520931	0.0207417	0.136561	0.00266038	0.16324	0.00378648	0.178581	0.00482338
																																			187.978	0.320325	0.00444488	0.443236	0.0170746	0.168194	0.00781953	0.520343	0.0206447	0.136863	0.00265579	0.1631	0.00378332	0.178365	0.00485112
																																			188.13	0.319774	0.00441026	0.44337	0.017106	0.168659	0.00794176	0.519855	0.0207841	0.136512	0.0026681	0.16307	0.00378731	0.178216	0.00481456
																																			188.281	0.319569	0.00440948	0.445238	0.0167503	0.167435	0.00793391	0.519918	0.020569	0.136439	0.00266926	0.163109	0.00380261	0.178065	0.00485663
																																			188.435	0.319184	0.00443439	0.442854	0.0170353	0.168105	0.00776879	0.519545	0.0207123	0.136359	0.00265602	0.163006	0.00377058	0.177919	0.00483289
																																			188.587	0.318564	0.00451311	0.442249	0.0170054	0.167469	0.0077575	0.519089	0.0205772	0.136161	0.0026423	0.162564	0.00380415	0.177833	0.00495053
																																			188.738	0.318466	0.00457131	0.442217	0.0171715	0.167729	0.00771882	0.519175	0.0205956	0.136056	0.00263056	0.162566	0.00380043	0.177674	0.00484145
																																			188.891	0.318195	0.00446489	0.442999	0.0168613	0.167051	0.00783906	0.51959	0.0205436	0.135911	0.0026678	0.162392	0.00382912	0.177405	0.00484011
																																			189.045	0.318051	0.0044335	0.442077	0.016804	0.166898	0.0077943	0.518319	0.0204908	0.136045	0.00259908	0.162312	0.00378816	0.17726	0.00488486
																																			189.198	0.317749	0.00441455	0.441208	0.0167092	0.166442	0.00783604	0.518158	0.0208072	0.135872	0.00264425	0.162205	0.00381227	0.177017	0.0048498
																																			189.351	0.317294	0.00443408	0.440746	0.0167477	0.167139	0.00782261	0.518752	0.0206991	0.135589	0.00266076	0.162177	0.00382465	0.1769	0.00483686
																																			189.504	0.317167	0.00448305	0.442188	0.0168438	0.16789	0.00757824	0.518371	0.0207264	0.135933	0.0025938	0.161733	0.00382277	0.17691	0.00487039
																																			189.656	0.316772	0.00438819	0.442448	0.0170929	0.16669	0.00781662	0.517832	0.0205831	0.135527	0.00261867	0.161692	0.00386303	0.176613	0.00486095
																																			189.809	0.316993	0.00438834	0.442133	0.0171898	0.16644	0.00777544	0.518135	0.0207959	0.135537	0.00262585	0.161591	0.00377441	0.176377	0.00484841
																																			189.962	0.316365	0.00445649	0.441612	0.0169732	0.167379	0.00772732	0.51776	0.0206088	0.135303	0.00260202	0.161544	0.00385714	0.17643	0.00486724
																																			190.115	0.315853	0.00439809	0.441946	0.0170038	0.165876	0.00784013	0.518063	0.0204914	0.135374	0.00263228	0.161534	0.0038231	0.176327	0.00481093
																																			190.268	0.315876	0.00440395	0.44168	0.0170365	0.166611	0.00768232	0.517854	0.020467	0.135106	0.00264511	0.161365	0.00380627	0.176054	0.00479163
																																			190.421	0.315689	0.00439246	0.439607	0.017196	0.166368	0.00768333	0.517058	0.0204959	0.135365	0.00261055	0.161185	0.00378769	0.175949	0.00483218
																																			190.573	0.315308	0.00440789	0.440349	0.016809	0.165896	0.00765144	0.516508	0.0206066	0.134993	0.00264241	0.161024	0.00382928	0.17564	0.00483293
																																			190.726	0.315399	0.00443384	0.439695	0.0170095	0.165998	0.00774828	0.517197	0.0208048	0.135129	0.00263579	0.160835	0.00382862	0.175393	0.00478978
																																			190.879	0.314375	0.00444559	0.441174	0.0168016	0.166122	0.00775697	0.516924	0.020634	0.134901	0.00259427	0.160577	0.00382831	0.175493	0.00485203
																																			191.032	0.314365	0.00437248	0.439901	0.0170404	0.165816	0.00768152	0.516939	0.0207243	0.134631	0.00259224	0.160601	0.00387815	0.175238	0.00479337
																																			191.185	0.31427	0.00451505	0.440449	0.0169475	0.165656	0.0076177	0.517293	0.0206965	0.134794	0.00258375	0.160247	0.00381291	0.175125	0.00473409
																																			191.338	0.314054	0.0044226	0.43879	0.0167944	0.165692	0.007698	0.516921	0.0206656	0.13471	0.0026121	0.160146	0.00385326	0.175186	0.00482924
																																			191.491	0.313327	0.00441156	0.439558	0.0167662	0.164693	0.00766183	0.516349	0.0203922	0.134271	0.0025722	0.160152	0.00386271	0.174898	0.00477262
																																			191.643	0.313307	0.00443926	0.439568	0.0168039	0.165245	0.00769935	0.516398	0.0206393	0.134431	0.00257712	0.159938	0.00386817	0.174501	0.00476722
																																			191.796	0.312877	0.004433	0.439068	0.0169467	0.165288	0.00769703	0.516638	0.020619	0.134397	0.0025979	0.159882	0.00385239	0.174138	0.00481347
																																			191.948	0.312384	0.00443243	0.439231	0.0172943	0.165659	0.00752041	0.516372	0.0207072	0.134052	0.00263492	0.159692	0.00383195	0.17407	0.00483162
																																			192.099	0.312423	0.00439377	0.438535	0.0169342	0.164329	0.00762792	0.515765	0.0205451	0.13407	0.00255619	0.159364	0.00387512	0.174151	0.00484094
																																			192.252	0.312179	0.00435476	0.439336	0.0169104	0.164815	0.00775408	0.515792	0.020542	0.133916	0.00262497	0.159501	0.00385712	0.174044	0.00480213
																																			192.406	0.311627	0.00439038	0.439227	0.017083	0.164853	0.00766252	0.516068	0.0206038	0.133955	0.00258725	0.159128	0.00383116	0.173806	0.00477361
																																			192.557	0.31129	0.00447591	0.44015	0.0170904	0.164095	0.00767613	0.515319	0.0206195	0.133907	0.00259101	0.15902	0.00381325	0.173948	0.00485014
																																			192.711	0.310983	0.00444108	0.438635	0.0168883	0.164171	0.00767562	0.514793	0.020457	0.133845	0.00261275	0.158866	0.00380235	0.173383	0.00477349
																																			192.864	0.310848	0.00443492	0.438212	0.0167402	0.163812	0.00766716	0.515691	0.0206186	0.13357	0.00258683	0.158445	0.00380127	0.173498	0.00483326
																																			193.017	0.31093	0.00440004	0.439748	0.0166226	0.164216	0.00770689	0.515088	0.0205084	0.133533	0.00257697	0.158345	0.00374796	0.173359	0.00488454
																																			193.17	0.310411	0.00437396	0.437199	0.0170526	0.164303	0.00762948	0.515197	0.0206068	0.133562	0.00257934	0.158461	0.003777	0.173301	0.00479695
																																			193.322	0.310615	0.00438386	0.438586	0.0171103	0.163919	0.00779302	0.514971	0.0206735	0.133369	0.00261704	0.158189	0.00375146	0.173016	0.0047954
																																			193.475	0.310123	0.00437982	0.438439	0.0167579	0.163322	0.00768037	0.514968	0.0206402	0.133014	0.00261416	0.158045	0.00374362	0.172656	0.0048105
																																			193.628	0.309543	0.00437677	0.438922	0.0168685	0.164021	0.00776752	0.514603	0.0204188	0.132986	0.00260078	0.157998	0.00374023	0.172694	0.00479765
																																			193.781	0.309422	0.00440103	0.436634	0.0166843	0.163293	0.00779491	0.514176	0.0205442	0.133192	0.00263586	0.157644	0.00371208	0.172387	0.00477362
																																			193.933	0.309201	0.00430032	0.437609	0.0167625	0.163794	0.00750738	0.514085	0.0204198	0.133025	0.00257205	0.157455	0.00372593	0.172269	0.0047825
																																			194.087	0.30877	0.00436258	0.437117	0.016617	0.162931	0.0077279	0.514014	0.0204023	0.132832	0.00258316	0.157432	0.00371966	0.172342	0.00476912
																																			194.238	0.308641	0.00438407	0.437974	0.0169335	0.163515	0.00766529	0.513743	0.0205118	0.132842	0.00253065	0.157553	0.00373917	0.171937	0.00479452
																																			194.391	0.308249	0.00437152	0.437391	0.0166596	0.163271	0.00760886	0.513784	0.0207189	0.132835	0.00254556	0.157027	0.00370993	0.171798	0.00477483
																																			194.543	0.30785	0.00436015	0.436841	0.0168729	0.163427	0.0076522	0.512878	0.0203761	0.132546	0.00256103	0.15698	0.00375898	0.171872	0.00485333
																																			194.696	0.307749	0.00435736	0.436199	0.0168595	0.163454	0.00759381	0.512965	0.0205085	0.132554	0.00256873	0.156818	0.00376712	0.171493	0.00479162
																																			194.849	0.307443	0.00443173	0.437688	0.017054	0.163012	0.00766079	0.512763	0.0204714	0.132553	0.00253403	0.156579	0.00374184	0.171195	0.00475685
																																			195.001	0.306971	0.00437886	0.436731	0.0166907	0.162645	0.00757063	0.512402	0.0203823	0.132209	0.00257745	0.156512	0.00374289	0.171287	0.00479759
																																			195.155	0.306746	0.0043683	0.436919	0.0169508	0.162804	0.00757796	0.512872	0.020358	0.13222	0.00257317	0.156404	0.00370869	0.170959	0.00475609
																																			195.307	0.30643	0.00443151	0.435895	0.0164747	0.162532	0.00763965	0.512593	0.0203112	0.132375	0.00252086	0.15613	0.00367056	0.170926	0.00473182
																																			195.459	0.305992	0.00450248	0.437409	0.0168924	0.163117	0.00760185	0.51218	0.0203239	0.132209	0.00256903	0.155933	0.00368313	0.170748	0.00469567
																																			195.613	0.305973	0.00434624	0.435433	0.0167899	0.161819	0.00757284	0.511458	0.0204467	0.131927	0.00257589	0.155809	0.00370666	0.170457	0.00475196
																																			195.764	0.305578	0.00433071	0.43752	0.0168105	0.162999	0.00750685	0.512394	0.0204666	0.13185	0.00257063	0.155562	0.00365832	0.170362	0.00475461
																																			195.917	0.30555	0.00431989	0.436381	0.0169094	0.161962	0.0076678	0.511625	0.0204025	0.13176	0.00259506	0.155398	0.003638	0.170393	0.00479965
																																			196.071	0.305045	0.00437901	0.435266	0.0166904	0.161522	0.0076591	0.511468	0.0203406	0.131819	0.00254602	0.155308	0.00364337	0.170328	0.00479651
																																			196.224	0.305282	0.00435705	0.435635	0.0166837	0.161502	0.00769465	0.511082	0.0206992	0.131855	0.00257742	0.155276	0.00366636	0.169968	0.00465107
																																			196.377	0.304395	0.0043208	0.434671	0.0164862	0.161759	0.00752149	0.511524	0.0204912	0.131648	0.00256342	0.155025	0.00367141	0.169654	0.00473811
																																			196.528	0.304044	0.0043161	0.434469	0.0168352	0.16123	0.00752439	0.510749	0.0204335	0.131676	0.00253955	0.154698	0.00365852	0.169656	0.00475
																																			196.682	0.303819	0.0043618	0.434413	0.0171976	0.161311	0.00750831	0.510286	0.02041	0.131234	0.00256805	0.154622	0.00363331	0.169599	0.00476878
																																			196.833	0.303842	0.00439905	0.434875	0.0169172	0.16101	0.00756418	0.511248	0.0205654	0.131308	0.00256277	0.154456	0.00370062	0.169426	0.00473916
																																			196.987	0.303658	0.00432822	0.434843	0.0169604	0.160626	0.0075777	0.510522	0.0204127	0.131017	0.00251948	0.154456	0.00364029	0.169398	0.00475319
																																			197.14	0.303087	0.00442055	0.435145	0.0170102	0.160921	0.00748117	0.510745	0.0203219	0.131142	0.00260245	0.154145	0.00366202	0.169291	0.00476
																																			197.292	0.30295	0.00434859	0.435772	0.0170239	0.161089	0.00755791	0.50991	0.0205104	0.131143	0.00251669	0.154112	0.00361681	0.169005	0.00475223
																																			197.445	0.30292	0.00436002	0.433569	0.0168387	0.160121	0.00756379	0.510256	0.0205238	0.130848	0.00257181	0.153852	0.00363309	0.168763	0.00468047
																																			197.597	0.302223	0.00432875	0.435635	0.0171195	0.160505	0.00752741	0.51097	0.0203632	0.130855	0.00253776	0.153954	0.00363834	0.168556	0.00466262
																																			197.75	0.3017	0.00432743	0.432891	0.016874	0.160416	0.00743297	0.509526	0.0203879	0.130646	0.00260365	0.153679	0.00364952	0.168453	0.00469253
																																			197.902	0.301761	0.00436236	0.432416	0.0164401	0.160697	0.00738751	0.51018	0.0204143	0.130724	0.00262164	0.153316	0.00363513	0.168336	0.00466511
																																			198.055	0.301719	0.00429807	0.432343	0.0166504	0.16014	0.00753913	0.509986	0.0205955	0.130788	0.00250872	0.153239	0.00362902	0.168155	0.00472747
																																			198.209	0.301319	0.00433758	0.431807	0.0166815	0.160383	0.00752913	0.509338	0.0205662	0.130318	0.00255944	0.153145	0.00364769	0.168104	0.00466882
																																			198.362	0.300832	0.00429509	0.433608	0.0169755	0.159389	0.00764291	0.509874	0.0204911	0.130391	0.00254409	0.153046	0.00366045	0.167896	0.00469365
																																			198.515	0.30064	0.00433828	0.43284	0.0169411	0.16018	0.00753628	0.509095	0.0202698	0.130599	0.00256992	0.152803	0.00366297	0.167859	0.00472639
																																			198.667	0.30071	0.00430518	0.43212	0.0170894	0.160417	0.00742978	0.509178	0.0205435	0.130219	0.00255259	0.152694	0.00362166	0.167682	0.00468301
																																			198.821	0.299866	0.00430171	0.432994	0.0170212	0.159764	0.00737305	0.508624	0.0203132	0.130191	0.00257026	0.152537	0.00363926	0.167282	0.00471277
																																			198.972	0.299581	0.00432997	0.433022	0.0170952	0.160031	0.00756096	0.50802	0.0204263	0.129987	0.00255607	0.152496	0.00364647	0.167554	0.00472361
																																			199.126	0.299582	0.00433616	0.432784	0.0169268	0.159787	0.00743103	0.508959	0.0206013	0.129923	0.00247104	0.152365	0.00359327	0.167364	0.00470168
																																			199.278	0.299068	0.00431305	0.432194	0.0170235	0.159738	0.00738744	0.508147	0.0205614	0.130194	0.00251298	0.152029	0.00359489	0.167319	0.00468838
																																			199.429	0.298753	0.00436996	0.431139	0.0167909	0.15892	0.00748654	0.507957	0.0206118	0.129823	0.00254087	0.152094	0.00361994	0.167259	0.00471824
																																			199.583	0.298602	0.00431489	0.431616	0.0171029	0.159013	0.00745802	0.507785	0.0204974	0.129717	0.00253629	0.151871	0.0035848	0.167	0.00477344
																																			199.735	0.298752	0.0043263	0.430842	0.017219	0.159343	0.00746849	0.50746	0.0203513	0.129612	0.00250917	0.15175	0.00358154	0.166514	0.00471305
																																			199.889	0.298155	0.00431928	0.433301	0.0168883	0.159582	0.00729711	0.508189	0.0205408	0.129296	0.00255791	0.151399	0.0035822	0.166432	0.00466612
																																			200.04	0.297907	0.00440196	0.431644	0.0167487	0.158935	0.00735098	0.507301	0.0204485	0.129336	0.00252832	0.15114	0.0035877	0.166288	0.00463808
																																			200.193	0.297607	0.00431153	0.430451	0.0166899	0.158999	0.00744322	0.507285	0.0204514	0.129332	0.00251858	0.151561	0.00359194	0.166089	0.0046842
																																			200.346	0.297236	0.00427514	0.429813	0.0169935	0.158305	0.00751837	0.506475	0.02044	0.129112	0.00253955	0.151317	0.00357951	0.166268	0.00469633
																																			200.499	0.296869	0.00437354	0.430804	0.0169243	0.158491	0.00736279	0.50644	0.0201792	0.129284	0.00250642	0.151194	0.00359729	0.165918	0.00467789
																																			200.652	0.296843	0.00431041	0.430655	0.0166614	0.158819	0.00732323	0.506024	0.0202998	0.129152	0.00251939	0.150826	0.00360539	0.165861	0.00468623
																																			200.804	0.296704	0.00438149	0.430332	0.0169667	0.158803	0.00738573	0.506683	0.0206464	0.12904	0.00249463	0.150729	0.0035549	0.165692	0.00468945
																																			200.956	0.296387	0.0043513	0.43121	0.0169795	0.158241	0.00726287	0.506805	0.0205954	0.128899	0.00254463	0.150493	0.00356839	0.165621	0.00472535
																																			201.109	0.296069	0.00431686	0.430214	0.0169236	0.158268	0.00732313	0.506306	0.0203861	0.128714	0.00251799	0.150418	0.00359765	0.165265	0.00468024
																																			201.261	0.295709	0.00433218	0.43063	0.0167499	0.157644	0.00733526	0.50544	0.0203003	0.129017	0.00251136	0.150222	0.00358412	0.165041	0.0047082
																																			201.415	0.295571	0.00431308	0.429847	0.0162563	0.157333	0.0073393	0.505634	0.020314	0.128823	0.00252398	0.150238	0.00360994	0.16512	0.0046551
																																			201.567	0.295178	0.00433029	0.428159	0.0166384	0.157862	0.00733963	0.50634	0.0202082	0.128642	0.0024941	0.149896	0.00359663	0.164931	0.00470699
																																			201.718	0.294757	0.00440572	0.4296	0.0169187	0.157846	0.00729705	0.506074	0.0204618	0.128495	0.002456	0.149878	0.00354628	0.164855	0.00465543
																																			201.871	0.294799	0.00428806	0.429788	0.0169753	0.157527	0.00734619	0.505475	0.0203867	0.128267	0.00249335	0.149664	0.00356945	0.164723	0.00463051
																																			202.025	0.294382	0.00436932	0.43165	0.017064	0.157022	0.00741976	0.505381	0.0204065	0.128153	0.00248821	0.149675	0.00357571	0.164674	0.00470722
																																			202.177	0.294225	0.00430234	0.429523	0.0168281	0.156875	0.00742082	0.505133	0.0206089	0.128089	0.00247748	0.149397	0.00357567	0.164306	0.00464173
																																			202.331	0.293687	0.00434858	0.429427	0.017166	0.157228	0.00740877	0.505296	0.0203413	0.128242	0.00249664	0.149295	0.00359311	0.16427	0.00465019
																																			202.484	0.293692	0.00435794	0.428066	0.0168521	0.157041	0.00737877	0.505406	0.0203753	0.128044	0.00248954	0.148985	0.00357403	0.16422	0.0045826
																																			202.636	0.293622	0.00432793	0.428607	0.0166574	0.157066	0.00733623	0.505216	0.0205117	0.128182	0.00243237	0.149217	0.00359235	0.164028	0.00460458
																																			202.789	0.293027	0.00432453	0.428916	0.0168735	0.15686	0.00722705	0.504919	0.0204643	0.12786	0.00251326	0.148858	0.00356145	0.163745	0.00460632
																																			202.942	0.29265	0.0043305	0.428559	0.0169463	0.15694	0.00740601	0.504314	0.0201684	0.127995	0.002456	0.148506	0.0035193	0.163634	0.0046324
																																			203.096	0.29241	0.00432309	0.427863	0.0166722	0.157069	0.00728843	0.504223	0.0203988	0.127937	0.00249573	0.148554	0.00354963	0.163342	0.0046634
																																			203.249	0.292416	0.00420784	0.426237	0.0166327	0.156581	0.00731562	0.505261	0.0203238	0.127665	0.00245414	0.148254	0.00357093	0.163757	0.00464602
																																			203.401	0.292005	0.00433884	0.427309	0.0164075	0.157073	0.00718306	0.503833	0.0203184	0.127647	0.0024913	0.14821	0.00353329	0.163329	0.00464762
																																			203.555	0.291602	0.00444213	0.427735	0.0165961	0.155834	0.00735227	0.50436	0.0205831	0.127773	0.00249331	0.148082	0.00356581	0.163265	0.00472775
																																			203.707	0.29114	0.00435852	0.428512	0.0168577	0.156068	0.00733093	0.50436	0.0205924	0.127394	0.00248256	0.14801	0.00357015	0.163238	0.00466189
																																			203.86	0.290996	0.00441206	0.429353	0.0168621	0.156135	0.00723606	0.504482	0.0203633	0.127466	0.00248601	0.147772	0.00356957	0.162853	0.00465771
																																			204.013	0.290733	0.00429167	0.427685	0.0169777	0.156102	0.00730857	0.503126	0.0201887	0.12747	0.00247069	0.147538	0.0035457	0.163036	0.00464059
																																			204.166	0.290768	0.00429364	0.428348	0.0169673	0.156572	0.00726211	0.50383	0.0205777	0.12727	0.00250054	0.147514	0.00354536	0.162957	0.00471428
																																			204.32	0.290166	0.00431882	0.426634	0.0167982	0.155396	0.0072005	0.503501	0.0203316	0.127123	0.00249845	0.14741	0.00353618	0.16255	0.00460258
																																			204.472	0.29002	0.00436274	0.427466	0.0169167	0.15567	0.00718721	0.50376	0.0204931	0.126952	0.00246581	0.147313	0.00356507	0.162248	0.00464696
																																			204.626	0.28984	0.00436631	0.427479	0.0168357	0.15533	0.00734185	0.503271	0.0204923	0.127197	0.00248018	0.147192	0.00357299	0.162202	0.00462833
																																			204.777	0.289394	0.00439867	0.427613	0.0168552	0.155646	0.00718731	0.502667	0.0201086	0.126826	0.0024403	0.146972	0.00353745	0.162066	0.00463777
																																			204.931	0.289214	0.00426117	0.426539	0.0169824	0.155233	0.00720484	0.502363	0.0201584	0.126811	0.00242425	0.146782	0.00353138	0.161987	0.00462139
																																			205.084	0.288818	0.00436752	0.426468	0.0170358	0.155384	0.00729292	0.503002	0.0205873	0.126848	0.0024294	0.146864	0.00356273	0.161842	0.00461834
																																			205.236	0.288584	0.00432354	0.425618	0.0170149	0.15501	0.0073674	0.502429	0.0204794	0.1266	0.00244538	0.146678	0.00356577	0.161516	0.0046666
																																			205.388	0.288576	0.00434185	0.425612	0.0165945	0.155128	0.00722111	0.501951	0.020123	0.12644	0.00245912	0.14627	0.00354349	0.161738	0.00465247
																																			205.541	0.288294	0.00433596	0.426994	0.0166627	0.155021	0.00722242	0.501527	0.0205775	0.126718	0.00246905	0.146299	0.00354971	0.161598	0.0046356
																																			205.695	0.287976	0.00437873	0.425128	0.0170101	0.155015	0.00713874	0.501199	0.020331	0.126321	0.00243626	0.146192	0.00353984	0.161497	0.00464189
																																			205.847	0.287672	0.00437581	0.424705	0.0168748	0.154126	0.00726398	0.50129	0.0200408	0.12625	0.00244372	0.146031	0.00352068	0.161198	0.00462688
																																			206.001	0.287203	0.00429704	0.42693	0.0169046	0.154032	0.00726515	0.501825	0.0204016	0.126322	0.00241886	0.146066	0.00353329	0.160934	0.00459767
																																			206.153	0.287092	0.00433221	0.425503	0.016763	0.15455	0.00723533	0.501272	0.0202798	0.126079	0.00242618	0.14575	0.00353263	0.160759	0.00455057
																																			206.307	0.287049	0.00428342	0.426625	0.0168072	0.154823	0.00717553	0.501453	0.0204363	0.126267	0.00243639	0.145856	0.00353943	0.160712	0.00465174
																																			206.459	0.286489	0.00434771	0.424884	0.0169192	0.154111	0.00719287	0.501529	0.0202698	0.126011	0.00236438	0.145635	0.00352256	0.160585	0.004637
																																			206.61	0.28641	0.00429658	0.425499	0.0169724	0.154145	0.00715114	0.501979	0.0203462	0.125957	0.00246877	0.145293	0.00354465	0.16038	0.00460442
																																			206.763	0.286023	0.00429563	0.424685	0.0169071	0.153724	0.00713586	0.501185	0.0204453	0.125697	0.00241719	0.145258	0.00350021	0.160187	0.00458968
																																			206.915	0.285757	0.00429936	0.425439	0.0168516	0.153885	0.0071336	0.500694	0.0203901	0.12553	0.00238795	0.14525	0.00348706	0.159835	0.00462868
																																			207.069	0.285393	0.00426503	0.423753	0.0170103	0.153797	0.00718322	0.500676	0.0202906	0.125308	0.0024391	0.145022	0.00353935	0.159891	0.00454766
																																			207.22	0.285266	0.00434097	0.425214	0.016944	0.153318	0.00704433	0.499933	0.020293	0.125417	0.00245318	0.1449	0.00350811	0.159828	0.00455702
																																			207.373	0.284921	0.00428169	0.425188	0.0171667	0.153109	0.00716316	0.499782	0.0202681	0.125468	0.00240336	0.144815	0.00350105	0.159734	0.0045843
																																			207.527	0.284965	0.0042706	0.426905	0.0170918	0.153251	0.00717682	0.50042	0.0202256	0.125244	0.00241902	0.144709	0.00348768	0.159589	0.0046516
																																			207.68	0.284531	0.00433798	0.424302	0.0166194	0.153172	0.0071382	0.499431	0.0201948	0.125249	0.00240546	0.144634	0.00352291	0.159178	0.00462059
																																			207.832	0.284217	0.00429592	0.422773	0.0167958	0.153393	0.00714441	0.499568	0.0202905	0.125097	0.00246058	0.144229	0.00351114	0.159226	0.00457461
																																			207.985	0.283879	0.00428827	0.424063	0.0168309	0.153454	0.00713659	0.499076	0.0200561	0.125014	0.00241371	0.144254	0.00352921	0.159399	0.00456784
																																			208.137	0.283571	0.0043094	0.423655	0.0171154	0.153264	0.00720787	0.49954	0.0201728	0.125014	0.00240845	0.144134	0.00350312	0.158939	0.00460451
																																			208.289	0.283319	0.00431325	0.42372	0.0170594	0.1533	0.00715997	0.499665	0.0202994	0.124907	0.00244219	0.144173	0.0035074	0.158878	0.00461322
																																			208.442	0.283125	0.00434264	0.422401	0.0163917	0.152747	0.0071375	0.499121	0.0202732	0.124772	0.00243197	0.143747	0.00348942	0.158776	0.00454962
																																			208.595	0.282914	0.00427046	0.423273	0.016801	0.152067	0.00725883	0.499446	0.0203382	0.124849	0.0024206	0.143695	0.00350497	0.15875	0.00453173
																																			208.747	0.282439	0.00429348	0.423521	0.0167516	0.153097	0.0070354	0.498902	0.0202254	0.124829	0.00240454	0.143452	0.00345205	0.158498	0.00453786
																																			208.901	0.282342	0.00427267	0.423083	0.0168984	0.152758	0.00709633	0.498027	0.0200337	0.124449	0.00243181	0.143143	0.00350883	0.158647	0.00457527
																																			209.053	0.282	0.00428646	0.422096	0.0166626	0.152454	0.00715917	0.498702	0.0202535	0.124747	0.00240369	0.143336	0.0034837	0.158102	0.00460396
																																			209.204	0.281649	0.0042918	0.421941	0.0168558	0.152537	0.00703535	0.498411	0.0202104	0.124538	0.00241618	0.143223	0.00350805	0.157969	0.00456322
																																			209.357	0.281773	0.0042868	0.423911	0.0169837	0.15219	0.00712583	0.498079	0.0202066	0.124519	0.00242263	0.143095	0.00347427	0.157808	0.00451235
																																			209.511	0.281309	0.00425454	0.422887	0.0168477	0.152208	0.00711372	0.498735	0.0198644	0.124375	0.00240944	0.143109	0.00348214	0.157775	0.00453225
																																			209.664	0.281102	0.00431016	0.422039	0.0168486	0.152279	0.00700713	0.497185	0.0201003	0.12426	0.00241199	0.142849	0.00347704	0.157728	0.00461929
																																			209.817	0.280666	0.00424106	0.422909	0.0174517	0.151875	0.00719447	0.497325	0.0199933	0.124216	0.00237053	0.14291	0.0034655	0.157542	0.00456534
																																			209.97	0.280785	0.00428499	0.422691	0.0169536	0.151998	0.0070544	0.496626	0.0201034	0.123962	0.00239305	0.142608	0.00346645	0.157253	0.00454824
																																			210.122	0.280035	0.00430882	0.423189	0.01715	0.151985	0.0071335	0.496972	0.0200027	0.124084	0.00236984	0.142403	0.00344368	0.157036	0.00451866
																																			210.275	0.279861	0.00431991	0.422461	0.0171251	0.152245	0.00703587	0.497024	0.0202396	0.123959	0.00239024	0.142305	0.00348759	0.157213	0.00455934
																																			210.428	0.279906	0.00423551	0.423199	0.0169497	0.151545	0.00699439	0.497019	0.0199822	0.123732	0.00241272	0.142113	0.00349031	0.157445	0.00457115
																																			210.58	0.279916	0.00421716	0.421273	0.0168332	0.151509	0.00710019	0.497289	0.019928	0.123705	0.00243436	0.141917	0.00345804	0.156763	0.00449693
																																			210.732	0.279577	0.0042337	0.421485	0.0169376	0.151943	0.00701257	0.496385	0.0198787	0.123557	0.0023742	0.141875	0.00348008	0.156747	0.00450171
																																			210.885	0.278754	0.00435172	0.421307	0.0168108	0.15082	0.00707647	0.496792	0.0201	0.123465	0.00241671	0.14201	0.00349019	0.156922	0.00454867
																																			211.038	0.27932	0.00425332	0.422337	0.0168777	0.151509	0.0071121	0.49619	0.0200293	0.123624	0.00238565	0.141878	0.00347772	0.1564	0.00458331
																																			211.19	0.278498	0.00423067	0.419804	0.0168509	0.15111	0.0070414	0.49616	0.0200644	0.123304	0.00242666	0.141601	0.00346993	0.156255	0.00455442
																																			211.344	0.278392	0.00428347	0.420188	0.0169372	0.151669	0.00703876	0.496205	0.0201664	0.123221	0.00240521	0.141341	0.00348008	0.15611	0.00453237
																																			211.496	0.277917	0.00429263	0.420263	0.0170947	0.151352	0.00707049	0.495724	0.0201539	0.123174	0.00234126	0.141529	0.00349812	0.156029	0.00450501
																																			211.649	0.277586	0.00425812	0.419958	0.0164983	0.150416	0.00710514	0.495821	0.0201539	0.123342	0.00237353	0.141152	0.00347094	0.155988	0.00451161
																																			211.802	0.277608	0.0042809	0.420183	0.0170357	0.150919	0.00702974	0.495745	0.0201658	0.123195	0.00236672	0.141037	0.00346762	0.155951	0.00457922
																																			211.956	0.277201	0.00426799	0.420535	0.0169135	0.15071	0.00710721	0.494828	0.0201133	0.123148	0.00235144	0.140885	0.00350129	0.155709	0.00454892
																																			212.109	0.277261	0.00425682	0.420996	0.0167631	0.151286	0.00704726	0.49463	0.0198556	0.122948	0.00240641	0.140779	0.00349646	0.155667	0.00454065
																																			212.262	0.276729	0.00422676	0.420364	0.0171886	0.150628	0.00702961	0.495518	0.0200193	0.122856	0.0023774	0.140844	0.00348537	0.155141	0.0045027
																																			212.414	0.27639	0.0041523	0.418697	0.0166852	0.149849	0.0071873	0.494968	0.0200743	0.122707	0.00242918	0.140545	0.00346441	0.155324	0.00453836
																																			212.567	0.276184	0.00422349	0.419286	0.0164947	0.149839	0.00714911	0.49492	0.0200436	0.122934	0.00238848	0.140649	0.00347637	0.155256	0.00452437
																																			212.721	0.276282	0.00426462	0.420224	0.0169956	0.149953	0.00713373	0.495007	0.0200797	0.122501	0.00239235	0.140222	0.00347882	0.154936	0.0045098
																																			212.873	0.275936	0.00425997	0.419984	0.0172252	0.150075	0.00713253	0.494013	0.0201261	0.122351	0.00245799	0.140263	0.0034785	0.154805	0.00450931
																																			213.024	0.275669	0.00428363	0.418467	0.0168489	0.149445	0.00704038	0.494119	0.0199684	0.122318	0.00240587	0.139991	0.00346393	0.154599	0.00450724
																																			213.178	0.275398	0.00418795	0.419097	0.0166303	0.150082	0.00706707	0.493459	0.0199771	0.122386	0.00234023	0.140003	0.00344397	0.154727	0.0045177
																																			213.33	0.275172	0.0042611	0.418579	0.016452	0.149914	0.00709614	0.493679	0.0199029	0.122276	0.00233417	0.13978	0.0034442	0.154447	0.00450172
																																			213.484	0.274667	0.00421216	0.421441	0.0171251	0.149455	0.00713364	0.493835	0.0201053	0.122123	0.00239573	0.139907	0.00342673	0.154014	0.00448456
																																			213.637	0.274524	0.00419225	0.41837	0.0167363	0.149105	0.00713402	0.494036	0.0200866	0.122141	0.00237096	0.139717	0.00343286	0.154224	0.0044742
																																			213.789	0.27433	0.00426434	0.417334	0.0171091	0.149126	0.00712545	0.493683	0.0200599	0.122184	0.00236816	0.139482	0.00349971	0.154121	0.00448
																																			213.941	0.27415	0.00424102	0.418857	0.0169728	0.149449	0.00707415	0.493224	0.020042	0.121924	0.00236622	0.139544	0.00344963	0.154164	0.00441966
																																			214.094	0.273442	0.00430262	0.418392	0.0166064	0.149238	0.0070727	0.493111	0.0200812	0.121823	0.00241862	0.139416	0.00343367	0.15379	0.00444675
																																			214.247	0.273257	0.00426269	0.417664	0.0169006	0.149605	0.0069786	0.493015	0.0201149	0.121649	0.00238378	0.139335	0.0034475	0.153646	0.0044621
																																			214.4	0.27307	0.00425523	0.419371	0.0170115	0.149414	0.00692657	0.492983	0.0200489	0.121682	0.00238404	0.139021	0.00344238	0.153598	0.00448143
																																			214.554	0.273041	0.00416852	0.41804	0.0169438	0.14963	0.00697116	0.491966	0.0201298	0.121708	0.00234988	0.138911	0.00344847	0.153034	0.00445014
																																			214.707	0.2725	0.00426412	0.416071	0.0167545	0.150093	0.00690159	0.492195	0.0199721	0.121455	0.00239627	0.138814	0.00345674	0.153223	0.00447836
																																			214.86	0.272611	0.00421669	0.417567	0.0170362	0.149281	0.00698835	0.491491	0.0197271	0.121576	0.00237809	0.13868	0.00343627	0.152966	0.00436658
																																			215.012	0.272414	0.0042318	0.417329	0.016766	0.148794	0.00713338	0.491923	0.019854	0.121684	0.00230355	0.138712	0.00344984	0.152793	0.00441946
																																			215.166	0.271844	0.00429936	0.415905	0.0167245	0.148603	0.00707129	0.492023	0.0199555	0.121297	0.00237623	0.138738	0.00342148	0.152764	0.00448683
																																			215.319	0.271409	0.00433123	0.417428	0.0171575	0.148301	0.00717728	0.491997	0.0199594	0.121427	0.00235964	0.138402	0.00343099	0.152944	0.00445148
																																			215.471	0.271458	0.00417094	0.418099	0.0171692	0.148597	0.00708135	0.491922	0.0201035	0.121231	0.00235358	0.138288	0.003485	0.152473	0.00446415
																																			215.625	0.271538	0.00424916	0.417856	0.0166868	0.148291	0.00709045	0.491561	0.0197618	0.121004	0.00235776	0.13823	0.00342383	0.152463	0.00440897
																																			215.778	0.271073	0.00431309	0.417356	0.016979	0.148731	0.00706963	0.490883	0.0197214	0.121183	0.00235923	0.138068	0.00347015	0.152249	0.00441874
																																			215.93	0.2707	0.0042728	0.417737	0.0171492	0.147855	0.00712248	0.491084	0.0197618	0.121018	0.00236932	0.137969	0.00345467	0.151944	0.00440725
																																			216.082	0.270483	0.00428528	0.416418	0.0170992	0.14758	0.00703348	0.490894	0.0199548	0.121136	0.0022943	0.137762	0.00342202	0.152195	0.00440828
																																			216.236	0.27019	0.00423647	0.415183	0.0168712	0.148071	0.0069489	0.489992	0.0199396	0.120793	0.00236767	0.137655	0.00345251	0.15196	0.00440724
																																			216.389	0.270056	0.00420185	0.416967	0.0171437	0.148098	0.00696637	0.490243	0.0198732	0.120737	0.00236734	0.137329	0.00345735	0.151838	0.00439055
																																			216.542	0.269503	0.00429077	0.4161	0.016993	0.146991	0.00713993	0.490112	0.0197413	0.120666	0.00232795	0.137572	0.00347668	0.151498	0.00444271
																																			216.696	0.269473	0.00425179	0.413301	0.0169664	0.14803	0.00693333	0.490044	0.0197405	0.120674	0.0023846	0.137409	0.00343221	0.151439	0.00442489
																																			216.849	0.269498	0.00416297	0.415228	0.0172353	0.14771	0.00701182	0.490394	0.0198488	0.120159	0.00231771	0.13725	0.00341672	0.151478	0.00446532
																																			217.002	0.269061	0.00427425	0.417415	0.0167	0.147471	0.00700723	0.489704	0.0199534	0.120295	0.00233486	0.137219	0.00341035	0.151428	0.00441932
																																			217.154	0.26882	0.00434514	0.415583	0.0168548	0.147237	0.00697004	0.489639	0.0197608	0.120201	0.0023453	0.137025	0.0034313	0.151306	0.00440239
																																			217.306	0.268626	0.00432313	0.415653	0.0169482	0.146669	0.0070651	0.489223	0.0197844	0.120149	0.00233049	0.136896	0.00344503	0.151099	0.0044248
																																			217.459	0.268378	0.00427901	0.415006	0.0171374	0.146884	0.00705109	0.489693	0.0198876	0.120072	0.0023077	0.136514	0.00341807	0.15079	0.00437849
																																			217.612	0.268016	0.00430258	0.415915	0.0169951	0.146342	0.00700414	0.489816	0.0199142	0.120024	0.00234272	0.136769	0.00343183	0.150761	0.00439421
																																			217.765	0.267763	0.00427977	0.415327	0.0171607	0.146915	0.00689986	0.489189	0.0197754	0.119932	0.00230651	0.136435	0.00342982	0.150642	0.00445215
																																			217.917	0.267716	0.00423423	0.415755	0.0169119	0.146601	0.00695951	0.489499	0.0197027	0.120135	0.00226863	0.136365	0.00341219	0.150433	0.00443259
																																			218.07	0.267481	0.00426663	0.415147	0.0170745	0.147217	0.00690926	0.488928	0.0197026	0.120042	0.00230751	0.13642	0.00347519	0.15045	0.00439954
																																			218.223	0.267075	0.00422056	0.413188	0.0168974	0.146371	0.0070182	0.487979	0.0198768	0.119794	0.00231966	0.136188	0.00343548	0.150147	0.00437744
																																			218.376	0.266957	0.00416929	0.414551	0.017032	0.14733	0.00681171	0.487682	0.0196846	0.119699	0.00234554	0.135921	0.00342546	0.150085	0.00436475
																																			218.528	0.267072	0.00422842	0.415298	0.0169696	0.146047	0.00697489	0.488267	0.0199448	0.119733	0.00233473	0.13613	0.00345478	0.150075	0.00439327
																																			218.68	0.266671	0.00416057	0.413793	0.0168658	0.146009	0.0068817	0.488062	0.0197263	0.119457	0.002296	0.135739	0.00340376	0.149634	0.00438961
																																			218.833	0.266284	0.0042199	0.414387	0.0164624	0.146703	0.0069971	0.487619	0.019866	0.119377	0.00232988	0.135869	0.0034437	0.149697	0.00440812
																																			218.985	0.265979	0.00425212	0.415329	0.017015	0.146431	0.00688708	0.487125	0.0197082	0.119566	0.00234034	0.135615	0.0033981	0.149499	0.0043581
																																			219.139	0.266143	0.00417772	0.413234	0.0168746	0.146125	0.00699297	0.487949	0.0198737	0.119479	0.00233433	0.135385	0.00340223	0.149448	0.0044119
																																			219.29	0.265572	0.00411428	0.413648	0.0169438	0.145911	0.00695084	0.487681	0.0198333	0.119368	0.00228882	0.135475	0.003413	0.149366	0.00442834
																																			219.444	0.265609	0.0042171	0.41402	0.0169181	0.145532	0.00687012	0.487862	0.0199473	0.119137	0.00233952	0.135429	0.00339027	0.149074	0.00435132
																																			219.597	0.265254	0.00423804	0.414629	0.0171712	0.145971	0.00687306	0.486833	0.019698	0.119222	0.00234746	0.135289	0.00341782	0.149066	0.0044318
																																			219.749	0.26488	0.00422855	0.413009	0.017174	0.145416	0.00691595	0.486394	0.0198485	0.119301	0.00229136	0.13497	0.00342516	0.148998	0.00437303
																																			219.903	0.264694	0.00423922	0.41459	0.0169884	0.146457	0.00702937	0.486688	0.0199522	0.11882	0.00226279	0.134883	0.00342693	0.148767	0.00436926
																																			220.055	0.264198	0.00422109	0.412611	0.0169812	0.145345	0.00695986	0.486503	0.0199769	0.11897	0.00231163	0.134892	0.00344221	0.14872	0.00438124
																																			220.209	0.264026	0.00422768	0.412938	0.0167938	0.145176	0.00690501	0.48601	0.0198911	0.118866	0.00228277	0.13498	0.00346377	0.148888	0.00440511
																																			220.36	0.264054	0.00417291	0.413205	0.0167589	0.14527	0.00688924	0.486078	0.0200132	0.118735	0.0022728	0.134434	0.00346204	0.148533	0.0043669
																																			220.514	0.264085	0.00415591	0.413777	0.0172861	0.145591	0.00684256	0.486208	0.0200475	0.118746	0.00226884	0.134387	0.00344276	0.14863	0.00436116
																																			220.666	0.263721	0.00427491	0.412934	0.016871	0.144944	0.00686804	0.4861	0.0196422	0.118704	0.00230388	0.13442	0.00341936	0.148489	0.00440813
																																			220.82	0.263257	0.00422387	0.41184	0.0168534	0.14535	0.00680052	0.486008	0.0198353	0.118538	0.00230983	0.134206	0.00340824	0.148205	0.00435552
																																			220.973	0.262967	0.00418542	0.413241	0.0169442	0.144885	0.00691763	0.485821	0.0198805	0.118424	0.00231262	0.134264	0.00341279	0.148009	0.004346
																																			221.125	0.262579	0.00416763	0.412953	0.0169422	0.145132	0.00682834	0.485531	0.0197157	0.11833	0.00227838	0.134127	0.00340567	0.147854	0.00440079
																																			221.279	0.262449	0.00417376	0.412898	0.0170108	0.145043	0.00685301	0.485667	0.0199459	0.118336	0.00228158	0.134268	0.00341958	0.147781	0.00442806
																																			221.432	0.262342	0.00420842	0.411949	0.0168235	0.144803	0.00683603	0.48559	0.0200335	0.118365	0.00228785	0.133725	0.00344004	0.147855	0.00440954
																																			221.585	0.262088	0.00417965	0.412974	0.0170143	0.144698	0.00676473	0.485523	0.0199731	0.118486	0.00231783	0.133609	0.00339299	0.147752	0.00434343
																																			221.738	0.261668	0.00416463	0.410655	0.0167737	0.143907	0.00691231	0.48518	0.0197972	0.118084	0.00226733	0.13357	0.00341928	0.147633	0.00435946
																																			221.89	0.261673	0.00419731	0.411969	0.0171823	0.144371	0.00679233	0.485017	0.0198042	0.117962	0.00229362	0.133516	0.00341441	0.147325	0.00431542
																																			222.043	0.261354	0.00420457	0.411592	0.0167393	0.143825	0.00677455	0.484807	0.0197037	0.118	0.00224951	0.133567	0.0033891	0.147103	0.00437857
																																			222.195	0.261075	0.00420395	0.410921	0.0168659	0.144386	0.00682829	0.48517	0.0198	0.11789	0.0022934	0.133278	0.00338527	0.147032	0.00431282
																																			222.349	0.260833	0.0041666	0.412614	0.0169423	0.144257	0.00676761	0.484306	0.0199676	0.118033	0.00226636	0.133299	0.00340598	0.147191	0.00431556
																																			222.501	0.260492	0.00415604	0.412487	0.0171041	0.144469	0.00676746	0.484134	0.0198088	0.117797	0.00229133	0.133131	0.00341568	0.146969	0.00437755
																																			222.654	0.260519	0.0041591	0.409751	0.0167367	0.143985	0.00676865	0.483545	0.0200011	0.117685	0.00227608	0.133264	0.00339605	0.147008	0.00435037
																																			222.808	0.260168	0.00412497	0.410561	0.0168645	0.143311	0.00685007	0.483792	0.019736	0.117649	0.00226494	0.132584	0.0034218	0.146601	0.00437466
																																			222.961	0.259833	0.00414336	0.409718	0.0170028	0.143826	0.0067683	0.483133	0.019895	0.117568	0.00228252	0.132527	0.00343572	0.14645	0.00434396
																																			223.113	0.259585	0.0041203	0.409689	0.0166707	0.143453	0.00683593	0.483933	0.0197336	0.117494	0.00230103	0.13251	0.00341764	0.146246	0.00433837
																																			223.266	0.259525	0.00418365	0.410335	0.0166767	0.143483	0.00681396	0.483869	0.0198813	0.117246	0.0022847	0.132395	0.00340654	0.146382	0.00436355
																																			223.418	0.259085	0.00413285	0.410765	0.0169502	0.143158	0.00686614	0.482668	0.01984	0.117497	0.00223305	0.132331	0.003384	0.14587	0.00430936
																																			223.572	0.258855	0.00415088	0.408896	0.0169308	0.143352	0.00672577	0.482167	0.0197749	0.117295	0.00224041	0.132177	0.00338851	0.146176	0.00428569
																																			223.725	0.25852	0.00415878	0.410591	0.0169728	0.143812	0.00675968	0.482866	0.0197723	0.117007	0.00225767	0.132028	0.00341784	0.145872	0.00431318
																																			223.878	0.258544	0.00414621	0.408878	0.0171297	0.143258	0.00684223	0.483075	0.0198463	0.116901	0.00229204	0.132094	0.00336156	0.145653	0.00430866
																																			224.031	0.25837	0.0041539	0.410013	0.0166664	0.142585	0.00679597	0.482909	0.0197445	0.116952	0.00221539	0.13207	0.00337897	0.145779	0.00432997
																																			224.185	0.258138	0.0041669	0.410065	0.01695	0.14322	0.00671075	0.482194	0.019961	0.116884	0.00224796	0.131764	0.00336639	0.145523	0.00429464
																																			224.337	0.257673	0.00414713	0.408839	0.0170925	0.142617	0.00672773	0.482067	0.0200066	0.116765	0.00223687	0.131629	0.00337176	0.145273	0.00429362
																																			224.491	0.257633	0.00411703	0.409828	0.0168488	0.142672	0.00685761	0.482075	0.0196423	0.116787	0.00227461	0.131528	0.00338988	0.1453	0.00427669
																																			224.644	0.257283	0.00415941	0.408855	0.0169515	0.143081	0.00673114	0.482363	0.0195071	0.116701	0.00222179	0.131568	0.00338366	0.145167	0.00429093
																																			224.796	0.257442	0.00410765	0.408653	0.0167973	0.142757	0.00668241	0.48252	0.019822	0.116355	0.00226563	0.131427	0.00334625	0.145026	0.00431077
																																			224.949	0.257014	0.00414713	0.409679	0.0169902	0.143033	0.00684438	0.481281	0.0196964	0.116483	0.00227531	0.131226	0.00338391	0.144945	0.00422856
																																			225.103	0.256731	0.00412054	0.408068	0.0168271	0.142241	0.00672588	0.4817	0.0194671	0.116496	0.00228017	0.131121	0.00339333	0.144737	0.00428654
																																			225.255	0.256743	0.00415355	0.408631	0.0167697	0.14229	0.00680969	0.481182	0.0194363	0.116264	0.00221955	0.131049	0.00336345	0.144871	0.00431906
																																			225.407	0.256442	0.00411125	0.409031	0.0168564	0.142389	0.00676906	0.481741	0.0197577	0.116387	0.00224574	0.131008	0.0033847	0.144621	0.0042712
																																			225.559	0.256241	0.00407299	0.408367	0.0166259	0.142537	0.00675672	0.481018	0.0194665	0.116266	0.00225935	0.130768	0.00334863	0.144375	0.00425035
																																			225.713	0.255901	0.00404501	0.409659	0.016793	0.141909	0.00670215	0.480964	0.0196097	0.116335	0.00224559	0.130626	0.0033802	0.144213	0.00427473
																																			225.866	0.255572	0.00413447	0.407347	0.0171532	0.141814	0.00675699	0.480104	0.0196727	0.115835	0.00226992	0.130579	0.00340427	0.144124	0.00423703
																																			226.019	0.255742	0.00413554	0.407181	0.0168194	0.142303	0.00660729	0.480704	0.0197449	0.115959	0.00222955	0.130519	0.00335427	0.144127	0.00429432
																																			226.172	0.255276	0.00409991	0.407351	0.0169423	0.142264	0.00656193	0.480264	0.0196429	0.115791	0.00224358	0.130476	0.00336344	0.144244	0.00428967
																																			226.325	0.255115	0.00414522	0.406243	0.0168297	0.141666	0.00664959	0.479937	0.0196489	0.115667	0.0022206	0.130177	0.00339051	0.143981	0.00428284
																																			226.476	0.254697	0.00411844	0.408216	0.0170697	0.141619	0.00669608	0.480412	0.0196481	0.115607	0.00223251	0.130161	0.00332686	0.143829	0.00431481
																																			226.63	0.254661	0.00408168	0.406366	0.0169149	0.141886	0.0066577	0.480278	0.0197908	0.115907	0.00220208	0.129962	0.00336502	0.143892	0.0042909
																																			226.782	0.2547	0.0041164	0.406303	0.0166343	0.141993	0.00661297	0.480086	0.0197772	0.115708	0.00221413	0.129663	0.0033939	0.14364	0.0042158
																																			226.936	0.254226	0.00418685	0.407512	0.0167594	0.141546	0.00669384	0.47963	0.0197298	0.115631	0.0022265	0.129677	0.00335496	0.143608	0.00427275
																																			227.089	0.253601	0.00407362	0.407454	0.0169865	0.140774	0.00680099	0.479088	0.0197656	0.115517	0.00225649	0.129719	0.00337157	0.143703	0.00429877
																																			227.243	0.253445	0.00405697	0.406499	0.0168758	0.140836	0.00663756	0.479723	0.0197493	0.115449	0.00223509	0.129505	0.00333899	0.143302	0.00422464
																																			227.395	0.253357	0.00415434	0.406965	0.017042	0.141499	0.00662063	0.479425	0.0196672	0.115309	0.00224506	0.129486	0.00334643	0.143069	0.00424957
																																			227.549	0.253323	0.00409564	0.407658	0.0167196	0.14106	0.00673948	0.478795	0.019563	0.115443	0.00222916	0.129184	0.00333003	0.14314	0.00425872
																																			227.701	0.253115	0.00408133	0.40661	0.0169489	0.141055	0.00672631	0.478537	0.0198036	0.115336	0.0022511	0.129163	0.00335029	0.142978	0.0043098
																																			227.854	0.252745	0.00411609	0.406458	0.0166118	0.141418	0.00657102	0.478931	0.0195955	0.115144	0.00223267	0.128856	0.00332146	0.142635	0.0042445
																																			228.007	0.252555	0.00403079	0.407833	0.016851	0.140819	0.00669264	0.478657	0.0196021	0.115258	0.0022139	0.128704	0.00335233	0.142654	0.00425336
																																			228.158	0.252687	0.00400069	0.406572	0.0167051	0.140667	0.00673654	0.478327	0.019636	0.115414	0.00221681	0.128902	0.00335191	0.142339	0.00422876
																																			228.312	0.252338	0.00407697	0.407924	0.0170546	0.140251	0.00667987	0.479189	0.019826	0.114919	0.00222531	0.128624	0.00334215	0.142107	0.00426648
																																			228.465	0.251842	0.00416673	0.407782	0.0167777	0.139599	0.0066896	0.478612	0.0197177	0.114907	0.00219257	0.128438	0.00336202	0.142389	0.00423458
																																			228.618	0.251916	0.0041164	0.40595	0.0168694	0.140403	0.0066699	0.478164	0.0196835	0.114684	0.00221035	0.128253	0.00336631	0.142223	0.00426287
																																			228.771	0.251569	0.00408808	0.405089	0.0166417	0.140633	0.00669631	0.47742	0.0195222	0.114611	0.00224093	0.12828	0.00338241	0.142067	0.00423709
																																			228.924	0.251248	0.00411028	0.406382	0.0169805	0.140419	0.00667753	0.477668	0.0195153	0.114667	0.00223786	0.127982	0.00340783	0.141935	0.00425708
																																			229.078	0.251378	0.00409578	0.405651	0.0172175	0.14012	0.00668418	0.477742	0.0196673	0.114405	0.00223168	0.128009	0.00338818	0.141878	0.00427113
																																			229.231	0.25079	0.0040865	0.404901	0.0167217	0.13972	0.006696	0.47747	0.019668	0.114622	0.00228307	0.127997	0.00331557	0.141766	0.0042565
																																			229.384	0.250375	0.00405942	0.4054	0.0167556	0.139929	0.00660181	0.477693	0.0194127	0.114563	0.00226434	0.127759	0.00334292	0.141615	0.00418773
																																			229.537	0.250599	0.00408369	0.406145	0.017194	0.139315	0.00666487	0.477862	0.019486	0.114319	0.00217319	0.127894	0.00336351	0.141576	0.00424614
																																			229.688	0.249898	0.00409784	0.405581	0.0167608	0.140117	0.00652965	0.477254	0.0196381	0.114372	0.00222403	0.127545	0.0033641	0.141408	0.00420512
																																			229.842	0.249551	0.00408818	0.405483	0.0169043	0.139705	0.00664825	0.477319	0.019731	0.114431	0.0022088	0.127443	0.00334209	0.141283	0.00423376
																																			229.994	0.249538	0.00404288	0.405968	0.0168663	0.139802	0.00658643	0.476397	0.0195649	0.114188	0.00218346	0.127328	0.00336242	0.141257	0.00419039
																																			230.148	0.249317	0.00408388	0.404111	0.0169732	0.139365	0.00671474	0.476765	0.0192319	0.114224	0.00218165	0.127159	0.00337075	0.141048	0.00423501
																																			230.301	0.248796	0.00415499	0.407066	0.0170655	0.139507	0.00651388	0.476163	0.019574	0.114062	0.00222226	0.126906	0.00337182	0.141063	0.00424681
																																			230.454	0.249257	0.00407908	0.405619	0.017102	0.139291	0.00666051	0.47677	0.0196781	0.113874	0.00217154	0.126974	0.00337119	0.140509	0.00421196
																																			230.607	0.248748	0.00408808	0.405337	0.0170139	0.138632	0.00675039	0.476001	0.019678	0.113974	0.00218558	0.126722	0.00338459	0.140607	0.00421847
																																			230.759	0.248625	0.00410674	0.403795	0.0166366	0.138886	0.00665924	0.476502	0.0196646	0.113885	0.00222285	0.126743	0.00335206	0.140456	0.00419921
																																			230.911	0.248448	0.00396437	0.404154	0.0168612	0.139124	0.00659722	0.476664	0.0196648	0.113636	0.00221161	0.126495	0.00337784	0.140667	0.0042644
																																			231.063	0.247994	0.00412114	0.403818	0.0173231	0.13886	0.00658734	0.475791	0.0193319	0.113792	0.00215998	0.126619	0.00340442	0.140418	0.00426353
																																			231.217	0.247926	0.00407852	0.404556	0.016882	0.138642	0.00664617	0.475452	0.0194981	0.113664	0.00222553	0.126129	0.0033456	0.140324	0.00420568
																																			231.37	0.247878	0.00410176	0.403405	0.016826	0.138644	0.00656895	0.476174	0.0194101	0.113725	0.00216446	0.126065	0.00332901	0.140254	0.00419932
																																			231.523	0.247467	0.00408373	0.403614	0.0170288	0.13888	0.00644021	0.475818	0.0195073	0.11354	0.00219854	0.126138	0.00335779	0.140067	0.00420003
																																			231.675	0.247372	0.00406876	0.404578	0.0169343	0.138544	0.00652709	0.474851	0.0194426	0.113522	0.0021714	0.125952	0.00335646	0.139938	0.004207
																																			231.827	0.246755	0.00411388	0.404022	0.0167279	0.138169	0.00659768	0.474982	0.0195191	0.113477	0.0021808	0.125942	0.0033738	0.139986	0.00421771
																																			231.981	0.246722	0.00410446	0.402787	0.0166101	0.138321	0.00658146	0.47551	0.0196213	0.113324	0.0021669	0.125826	0.00338689	0.139829	0.00417464
																																			232.132	0.246243	0.00407723	0.404434	0.0167567	0.138121	0.00643486	0.474668	0.0193761	0.11325	0.00218745	0.125679	0.00338459	0.139695	0.0042406
																																			232.285	0.246236	0.00407225	0.404276	0.01675	0.138556	0.00643673	0.474737	0.0195457	0.113369	0.00217753	0.125467	0.00336645	0.139688	0.00417606
																																			232.438	0.245957	0.00396288	0.403721	0.0168265	0.137854	0.0065947	0.474824	0.0195884	0.11336	0.002182	0.125382	0.00337457	0.139443	0.00421234
																																			232.592	0.245603	0.00409245	0.404259	0.016855	0.138143	0.0063958	0.474604	0.0194963	0.113085	0.0021949	0.125285	0.00336461	0.139277	0.00417644
																																			232.745	0.245802	0.00404372	0.401294	0.0168502	0.13807	0.00647697	0.474896	0.0194913	0.113228	0.00215479	0.125296	0.00335508	0.13931	0.00419138
																																			232.898	0.24522	0.00406435	0.403351	0.0167317	0.137425	0.00657671	0.474297	0.0195347	0.112929	0.00216242	0.125231	0.00341114	0.139122	0.00422176
																																			233.051	0.245167	0.00398959	0.403825	0.0167797	0.137543	0.00667217	0.473588	0.019305	0.112972	0.00218087	0.125187	0.00335226	0.139097	0.004151
																																			233.203	0.244876	0.00402117	0.40337	0.0170153	0.137775	0.0065801	0.473223	0.0194915	0.112916	0.00216581	0.125031	0.0033779	0.139241	0.00421217
																																			233.355	0.244534	0.00403818	0.403372	0.0169174	0.138079	0.00636106	0.473703	0.0195371	0.112897	0.00220946	0.124893	0.00337641	0.138711	0.00415667
																																			233.507	0.244503	0.00410771	0.402561	0.017046	0.137371	0.00646876	0.473315	0.0195188	0.112898	0.002161	0.124784	0.00338209	0.138513	0.00422982
																																			233.661	0.244213	0.0040576	0.401936	0.01675	0.13739	0.00643193	0.473769	0.0195498	0.112723	0.00212208	0.124881	0.00337321	0.138757	0.00417471
																																			233.814	0.244225	0.00402275	0.402295	0.0166092	0.138154	0.00635306	0.472746	0.0195029	0.112649	0.0021347	0.124441	0.00334009	0.138457	0.00422347
																																			233.966	0.244047	0.00404504	0.401439	0.0168852	0.137137	0.00648022	0.473179	0.0194174	0.112515	0.00214155	0.124656	0.00335776	0.138135	0.00412399
																																			234.119	0.244212	0.00398835	0.403462	0.0169877	0.137597	0.00647992	0.472828	0.0194747	0.112383	0.00217211	0.124737	0.00335998	0.138371	0.00418753
																																			234.272	0.243609	0.00399306	0.401062	0.0166953	0.136553	0.00653852	0.472712	0.0193032	0.112198	0.00214636	0.124334	0.0033861	0.138161	0.00416668
																																			234.426	0.243327	0.00407067	0.400277	0.0168248	0.136686	0.00660056	0.472786	0.0193628	0.112288	0.00216397	0.12431	0.00333663	0.137966	0.00419292
																																			234.579	0.243102	0.00404313	0.40113	0.0165944	0.136718	0.00648724	0.473089	0.0193233	0.112387	0.00212646	0.124182	0.00338473	0.137881	0.00415683
																																			234.731	0.24287	0.0040323	0.400981	0.0170628	0.136884	0.00654537	0.471683	0.0195271	0.112105	0.00212793	0.124201	0.00336726	0.137668	0.00417416
																																			234.884	0.242807	0.00400659	0.400362	0.0169198	0.137408	0.00624629	0.472288	0.0194362	0.112121	0.00216786	0.124161	0.0033563	0.137679	0.00412949
																																			235.038	0.242447	0.00402579	0.401821	0.0171557	0.136417	0.00650333	0.472043	0.0193323	0.111832	0.00217508	0.124042	0.00332142	0.137574	0.00422192
																																			235.189	0.242111	0.00406302	0.401735	0.0166224	0.136408	0.00650105	0.471434	0.0193962	0.11204	0.00213797	0.123977	0.00336035	0.137347	0.00412601
																																			235.343	0.241912	0.00397659	0.399346	0.0166567	0.136681	0.00639588	0.472047	0.0193863	0.112086	0.00213224	0.123917	0.00335646	0.137358	0.0041363
																																			235.496	0.241795	0.00403634	0.401081	0.0170554	0.136086	0.00651735	0.471663	0.019435	0.11146	0.00216451	0.124013	0.00332521	0.137355	0.00422496
																																			235.649	0.241737	0.00398172	0.401633	0.017237	0.136333	0.00650675	0.471538	0.0192813	0.111772	0.00216637	0.123855	0.00333772	0.137458	0.00419317
																																			235.802	0.241522	0.00402676	0.399594	0.0167028	0.136268	0.00651013	0.470986	0.0192894	0.111605	0.00214541	0.123539	0.0033441	0.137161	0.00413748
																																			235.954	0.241267	0.00397625	0.401289	0.0167901	0.136763	0.00628945	0.471009	0.019336	0.111647	0.00212799	0.123557	0.00333451	0.13701	0.00421693
																																			236.106	0.240992	0.00398352	0.399871	0.0169718	0.135951	0.00643601	0.471384	0.0192101	0.111782	0.00213314	0.123398	0.00335839	0.136518	0.00413074
																																			236.258	0.240676	0.0040319	0.400651	0.0167468	0.135936	0.00645327	0.470437	0.0191685	0.111694	0.00215296	0.123518	0.00337032	0.13699	0.00413351
																																			236.412	0.240232	0.00405265	0.400426	0.016852	0.135944	0.00649978	0.471259	0.0192066	0.111426	0.00214633	0.123321	0.00335031	0.13653	0.00411344
																																			236.565	0.240222	0.00399683	0.399016	0.0166792	0.135437	0.00640923	0.471037	0.0192897	0.111518	0.00215594	0.123102	0.00332295	0.136687	0.00416311
																																			236.718	0.239827	0.00400184	0.399962	0.0169294	0.135252	0.00644823	0.470245	0.0194193	0.111627	0.00212725	0.122941	0.00335299	0.136317	0.00412584
																																			236.871	0.239908	0.00407676	0.398996	0.0168159	0.135197	0.00647279	0.470635	0.019208	0.111429	0.00210153	0.122918	0.00335032	0.136327	0.00415301
																																			237.024	0.239586	0.00402015	0.398272	0.0165471	0.136003	0.00637946	0.470252	0.0194111	0.111282	0.00211896	0.12286	0.00330129	0.136238	0.00414936
																																			237.176	0.23979	0.00393271	0.399922	0.0170256	0.135522	0.0063543	0.469585	0.0191083	0.111396	0.00212158	0.1228	0.00332793	0.136397	0.00414585
																																			237.33	0.239325	0.0039759	0.398516	0.0167531	0.13514	0.00647939	0.47046	0.0192624	0.111188	0.00211104	0.122682	0.00332794	0.136283	0.00408475
																																			237.483	0.239439	0.00391634	0.398491	0.0167051	0.135373	0.00625738	0.469303	0.0190795	0.110972	0.0021257	0.122684	0.00335775	0.135829	0.00405411
																																			237.634	0.238854	0.00401269	0.398517	0.0164838	0.135401	0.00633424	0.469236	0.0192711	0.111087	0.0020993	0.122421	0.0033369	0.135611	0.00409194
																																			237.787	0.238672	0.00397802	0.398893	0.0166127	0.135512	0.00634744	0.46974	0.0191045	0.11113	0.00212027	0.122457	0.00335211	0.135622	0.0041246
																																			237.941	0.238466	0.0039636	0.397494	0.0166742	0.135141	0.00641794	0.46954	0.0190898	0.110977	0.00212618	0.122283	0.00331533	0.135722	0.00412105
																																			238.093	0.238195	0.00395865	0.39998	0.0166208	0.1348	0.00643842	0.468983	0.0193091	0.1109	0.00214616	0.122012	0.0033191	0.135427	0.00405025
																																			238.246	0.237945	0.00395201	0.39783	0.0168897	0.135028	0.00638056	0.468449	0.0191996	0.111007	0.00210331	0.121918	0.00332821	0.135176	0.00408844
																																			238.398	0.23767	0.00387396	0.399276	0.0166306	0.134934	0.00642759	0.469715	0.0190796	0.11083	0.00209573	0.121682	0.00329727	0.135116	0.00410426
																																			238.55	0.237429	0.00395006	0.399058	0.0170686	0.134751	0.00635168	0.468565	0.0193419	0.110623	0.00210288	0.121826	0.00331023	0.134882	0.00411974
																																			238.703	0.236974	0.00392372	0.398201	0.0168355	0.134888	0.006443	0.469127	0.0192079	0.11053	0.00211597	0.12147	0.00334133	0.135062	0.0041068
																																			238.857	0.237087	0.00393858	0.397201	0.0168161	0.134512	0.00640959	0.46886	0.0192562	0.110716	0.00211543	0.12149	0.00330482	0.134969	0.00410534
																																			239.01	0.236851	0.00395444	0.398001	0.0170223	0.134606	0.00635381	0.468054	0.0190725	0.110324	0.00213732	0.121284	0.00330014	0.134933	0.0040888
																																			239.161	0.236696	0.00399795	0.397988	0.0168724	0.134173	0.00644629	0.467395	0.0191968	0.110444	0.00209353	0.121245	0.00330744	0.134922	0.0041055
																																			239.314	0.236289	0.00398401	0.397239	0.0166085	0.134007	0.00636257	0.46827	0.019392	0.110477	0.0021338	0.121061	0.00330965	0.134631	0.00407743
																																			239.468	0.236352	0.00393543	0.397552	0.0172282	0.134751	0.00643582	0.467685	0.0191386	0.110085	0.00211848	0.120879	0.00330663	0.134722	0.00409397
																																			239.621	0.235978	0.0040096	0.397939	0.0169361	0.133948	0.0063388	0.468304	0.0193248	0.109959	0.00211787	0.120826	0.00331952	0.134334	0.00407471
																																			239.774	0.235459	0.00399064	0.397485	0.0169919	0.134176	0.00626321	0.466843	0.0189718	0.110251	0.00210879	0.120755	0.00330611	0.134306	0.00405897
																																			239.926	0.23562	0.00397767	0.397299	0.016508	0.133904	0.00633984	0.466515	0.0192053	0.110148	0.00208785	0.120485	0.00332024	0.134363	0.00409763
																																			240.08	0.234938	0.00396867	0.39752	0.0168972	0.133787	0.00627624	0.46687	0.0191568	0.109925	0.00211015	0.120517	0.00331296	0.134035	0.00412008
																																			240.233	0.234982	0.00398064	0.397028	0.0168458	0.13396	0.00621045	0.466924	0.0191002	0.110011	0.00208818	0.120545	0.00328483	0.133887	0.00409799
																																			240.384	0.234881	0.00395278	0.396294	0.0167824	0.133223	0.00638104	0.466309	0.0190015	0.109818	0.00211281	0.120127	0.00329023	0.133963	0.00406625
																																			240.537	0.234626	0.00394481	0.39743	0.0172387	0.13382	0.00623037	0.466348	0.0192228	0.10982	0.0021038	0.120188	0.00328735	0.133827	0.00407733
																																			240.691	0.234673	0.00390443	0.397846	0.01675	0.133557	0.00633902	0.4662	0.0191287	0.109857	0.00210065	0.120289	0.00324797	0.133712	0.00408116
																																			240.843	0.234464	0.00392833	0.395941	0.0168298	0.133397	0.0062931	0.466794	0.0191145	0.109611	0.00212536	0.119969	0.00326615	0.133568	0.00412304
																																			240.996	0.234173	0.00389616	0.395359	0.0169129	0.133179	0.00635098	0.46623	0.0190659	0.109498	0.00212305	0.119933	0.00327108	0.1334	0.0040539
																																			241.148	0.234043	0.00388921	0.396508	0.0165953	0.133372	0.00629125	0.466443	0.0191053	0.109346	0.0020957	0.119881	0.00323224	0.133448	0.00404258

## Sheet: Fig. 4
Fig. 4b												Fig. 4c									Fig. 4d																	Fig. 4e											Fig. 4f
	ΔF/F												Log10[L-lactate(nM)]	R-iLACCO1		R-iLACCO1.1		R-iLACCO1.2				Time (min)	R-iLACCO1		R-iLACCO1.1		R-iLACCO1.2			τon				τoff					Time (min)	R-iLACCO1		R-iLACCO1.1		R-iLACCO1.2		R-diLACCO1
	R-iLACCO1	R-iLACCO1.1	R-iLACCO1.2	R-diLACCO1	iLACCO1	Green Lindoblum	CanlonicSF	GEM-IL	FiLa	Laconic				Mean	S.E.M.	Mean	S.E.M.	Mean	S.E.M.				Mean	S.D.	Mean	S.D.	Mean	S.D.		R-iLACCO1	R-iLACCO1.1	R-iLACCO1.2		R-iLACCO1	R-iLACCO1.1	R-iLACCO1.2				Mean	S.E.M.	Mean	S.E.M.	Mean	S.E.M.	Mean	S.E.M.
	3.11338	9.29072	10.0109	0.0612805	19.6797	1.51781	0.552323	0.0811245	0.371805	0.0672613			2	0	0	0	0	0	0			0	-0.0118576	0.00815716	-0.011173	0.01256	-0.013784	0.00357995		17.202	26.286	21.768		60.6	32.106	31.29			0	1.09517	0.0018322	1.08602	0.00277344	1.07842	0.00700998	1.08083	0.00137924
	4.21863	10.4354	12.8254	0.0477184	6.97427	1.14193	0.352815	0.197744	0.443791	0.161286			3	-0.054586	0.00956462	-0.0137071	0.00641067	-0.00628379	0.00195467			0.5	-0.00740006	0.00276644	-0.00693797	0.00601533	-0.00869588	0.00219088		15.504	28.848	21.732		115.2	27.624	29.628			0.098	1.07263	0.00172758	1.06503	0.00246925	1.05745	0.00585032	1.0625	0.00100869
	6.40927	13.828	13.9801	0.0650794	6.40767	0.960251	0.343516	0.211841	0.392263	0.177975			4	-0.0550898	0.0130869	-0.0141994	0.00669617	-0.00251606	0.00255896			1	-0.000599211	0.00144567	-0.000817085	0.00180872	-0.00183342	0.000394223		15.402	25.134	22.812		132.3	40.674	33.372			0.197	1.05496	0.00164584	1.04964	0.0018328	1.04501	0.00467086	1.04886	0.0011331
	8.42171	12.6696	12.1517	0.0645719	6.48051	1.39199	1.53169	0.129235	0.443002	0.235351			5	0.087609	0.0169288	0.0218671	0.00763763	0.0448947	0.00552862			1.5	0.00624654	0.00403566	0.00562693	0.00584476	0.00693755	0.00187525		16.026	21.276	21.96		82.56	45.264	29.496			0.297	1.04072	0.00144919	1.03719	0.00170558	1.03363	0.00326355	1.03737	0.000815197
	3.01815	10.6781	11.938	0.10293	3.05928	1.03108	1.18789	0.141265	0.311531	0.19139			6	0.598268	0.098391	0.275138	0.0327994	0.303926	0.0284349			2	0.0136104	0.00596882	0.0133011	0.0121675	0.0173757	0.00414392		17.988	23.352	21.846		244.08	50.61	31.83			0.396	1.03028	0.00135332	1.02783	0.0015083	1.0232	0.00298397	1.0275	0.000609104
	4.64604	6.02259	10.2923	0.037	2.39147	1.36647	2.0181	0.144786	0.429502	0.123417			6.47712	0.839419	0.124986	0.555384	0.0640337	0.542924	0.0493529			2.5	0.844719	0.0181566	0.73003	0.0484731	0.727354	0.0198692		15.564	22.554	22.548		85.56	97.14	34.344			0.494	1.02212	0.00133519	1.0198	0.00136868	1.01713	0.00212213	1.0212	0.000791835
	12.5196	5.55439	10.3098	0.061501	2.11761	0.982089	0.120953	0.179632	0.393067	0.139692			7	0.964741	0.134391	0.856527	0.104513	0.826338	0.0749432			3	0.95196	0.01178	0.881868	0.0313651	0.874607	0.00836384		15.588	26.508	23.52		73.56	170.88	33.078			0.592	1.0148	0.00123627	1.01295	0.00120747	1.01165	0.00196069	1.01631	0.000718157
	5.22371	8.4734	15.4368	0.0851191	8.56429	1.2219	0.0284149	0.215882	0.330958	0.222267			7.47712	1	0.136534	1	0.11561	1	0.091656			3.5	0.9697	0.00844289	0.931273	0.0231064	0.921804	0.00769815		15.588	27.708	23.262		334.74	57.246	35.994			0.691	1.01039	0.00111563	1.00791	0.000768252	1.00707	0.00126689	1.00996	0.000916692
	2.32945	4.52417	11.2898	0.0954808	11.2425	0.957011	0.240664	0.00788184	0.0819853	0.198883												4	0.983236	0.00837229	0.959571	0.0161594	0.954146	0.0066228		16.152	24.732	24.318		196.5	59.82	47.718			0.79	1.00508	0.000938707	1.00389	0.000658083	1.00296	0.000709677	1.00518	0.000546096
	6.55985	4.26573	12.2247	0.0403757	11.003	1.18086		0.161659	0.297556	0.111943												4.5	0.991941	0.00493796	0.979431	0.00966328	0.978288	0.00323583		15.036	19.104	22.488		128.52	54.846	27.678			0.888	1.00096	0.000920691	1.00095	0.000585937	1.0001	8.83554e-05	1.00202	0.000622593
	6.84935	3.55541	12.0272	0.107188	6.26863	0.9668		0.073938	0.30573	0.301106												5	0.999666	0.00145707	1	0	1	0		15.48	20.67	20.358		108.9	132.72	24.882			2.978	1.09354	0.0010414	1.08281	0.00167812	1.08631	0.00658769	1.0831	0.00126999
	4.35203	6.33929	7.80115	0.0783266	5.8232	2.30455		0.100671	0.375803	0.273315												5.5	0.865579	0.0240972	0.725962	0.13105	0.602713	0.111223		17.148	17.406	24.33		336.48	68.04	29.412			3.078	1.07086	0.000864239	1.06378	0.00180578	1.06529	0.00536895	1.06388	0.0010826
	3.2875	7.2646	11.8452	0.0938198		1.48971		0.0844646		0.241778												6	0.504326	0.0792107	0.302697	0.173803	0.250919	0.0779995		16.674	18.858	21.792		248.52	108.3	27.84			3.175	1.05392	0.00100737	1.04825	0.00137923	1.0516	0.00436108	1.04915	0.000853175
	3.77034	7.76702	7.96074	0.0866757		0.762899		0.0952197														6.5	0.319873	0.116271	0.226652	0.137864	0.204892	0.0610087		15.45	17.526	23.496		300.36	62.52	38.256			3.274	1.04123	0.000903548	1.0371	0.00110312	1.04126	0.00365148	1.0387	0.000578041
	4.91086	4.30855	8.68005	-0.0259361		0.954288																7	0.278476	0.130279	0.228683	0.153851	0.198657	0.0639913		16.128	24.702	22.938		265.86	47.586	40.554			3.372	1.03062	0.000526759	1.02836	0.00124293	1.03238	0.00330639	1.02961	0.000647906
	5.68378	5.79953	10.7157	0.0253418		0.970072																								15.126	23.7	22.464		132.9	56.904	48.642			3.47	1.02342	0.000867921	1.02026	0.000997639	1.02498	0.00254592	1.0223	0.000718718
	10.4543	8.86289	14.0305	0.00553426		0.927949																								14.082	22.08	24.378		101.1	50.772	90.96			3.569	1.01728	0.000787349	1.01534	0.000970574	1.01841	0.00254021	1.01599	0.000542463
	3.9104		13.2795	0.0198187		2.47452																								14.736	24.006	26.592		219.3	62.22	103.74			3.668	1.01135	0.000439672	1.01026	0.000900439	1.01472	0.00200543	1.01068	0.000435274
	4.5953		12.3989	0.0494588		1.08661																								14.628	23.304	25.308		132.42	59.628	84.9			3.768	1.00763	0.000622315	1.00633	0.00109983	1.01017	0.00189463	1.00569	0.00046976
			12.6011	0.080467																											24.456	24.762			58.626	73.86			3.866	1.00381	0.00063983	1.00382	0.000981605	1.00793	0.00191436	1.00234	0.00039492
			11.237																												23.034	24.042			53.316	56.778			5.96	1.09663	0.00124175	1.08713	0.00156676	1.09218	0.00658116	1.08254	0.00094711
			7.40587																																				6.058	1.07395	0.0012578	1.06649	0.00133055	1.07134	0.00539632	1.06263	0.000709509
			7.86007																																				6.157	1.05616	0.00108732	1.0517	0.00113358	1.05784	0.00462685	1.04895	0.000564143
																																							6.257	1.04512	0.00100598	1.03993	0.00104256	1.04515	0.00369873	1.03958	0.000902736
																																							6.354	1.03451	0.000980752	1.03163	0.000876016	1.03582	0.00328372	1.02957	0.000686373
																																							6.452	1.02641	0.00111508	1.02416	0.000783068	1.02918	0.00298517	1.02212	0.000547609
																																							6.552	1.02055	0.00108367	1.01814	0.00101711	1.02447	0.00275232	1.01599	0.000558175
																																							6.649	1.01529	0.000934926	1.01416	0.00077501	1.01828	0.00252464	1.00976	0.000501186
																																							6.747	1.01081	0.000905847	1.01038	0.000995789	1.01573	0.00221384	1.00539	0.000554143
																																							6.847	1.00732	0.000984458	1.00735	0.00102904	1.0118	0.00220078	1.00223	0.00051342
																																							8.938	1.09938	0.00128886	1.09132	0.00131419	1.09667	0.00678055	1.08108	0.00079283
																																							9.036	1.07681	0.00112733	1.06972	0.000895081	1.07514	0.00549996	1.06246	0.000885545
																																							9.134	1.06098	0.00105663	1.05503	0.000944684	1.06093	0.00445399	1.048	0.000814101
																																							9.233	1.04826	0.000855768	1.04288	0.000675768	1.04914	0.00377721	1.03684	0.000894442
																																							9.332	1.03899	0.000858739	1.03473	0.000889066	1.03971	0.00361654	1.02712	0.000754301
																																							9.431	1.03089	0.000871468	1.02793	0.000758132	1.03365	0.00300225	1.02027	0.000572408
																																							9.529	1.02499	0.000847522	1.022	0.000837518	1.02726	0.00278605	1.0154	0.000809791
																																							9.628	1.01906	0.000734839	1.01812	0.000847282	1.02284	0.00267624	1.00982	0.00070356
																																							9.726	1.01596	0.00088097	1.01386	0.00114655	1.01818	0.0024848	1.00497	0.000695656
																																							9.825	1.01182	0.000863473	1.01069	0.00100176	1.01593	0.00259337	1.00151	0.000526797




































































































































































































































































































































































































































































































































































































































































































































































































































































































































































































































































































































































































































































































































































































































































































































































































[truncated: 102 more columns]

## Sheet: Fig. 5 
Fig. 5b													Fig. 5c										Fig. 5e																Fig. 5h							Fig. 5i
	Time (min)	Saline		300 nmol L-lactate		1 μmol L-lactate			AUC of ΔF/F (%)					Time (min)	eLACCO2.1		deLACCO1			AUC of ΔF/F (%)				Time (min)	eLACCO2.1 (saline)		eLACCO2.1 (insulin)		deLACCO1 (saline)		deLACCO1 (insulin)			eLACCO2.1 (saline)	eLACCO2.1 (insulin)	deLACCO1 (saline)	deLACCO1 (insulin)			Time (s)	R-iLACCO1.1		R-diLACCO1				AUC of ΔF/F (%)
		Mean	S.E.M.	Mean	S.E.M.	Mean	S.E.M.		Saline	300 nmol L-lactate	1 μmol L-lactate				Mean	S.E.M.	Mean	S.E.M.		eLACCO2.1	deLACCO1				Mean	S.E.M.	Mean	S.E.M.	Mean	S.E.M.	Mean	S.E.M.		-0.705701	-1.73449	-0.483292	-0.116561				Mean	S.E.M.	Mean	S.E.M.			R-iLACCO1.1	R-diLACCO1
	-60	-0.020775	0.302447	0.455986	0.169581	0.302126	0.0955408		-0.31412	-0.41132	-0.66285			-60	0.302126	0.0955408	0.260371	0.219445		-0.66285	0.907032			-5	0.066759	0.217956	0.283883	0.119413	0.0817635	0.116725	0.0212366	0.0104838		-0.30372	-1.43282	0.680091	-0.91716			0	0.0244902	0.0213517	0.00256707	0.00354414			2.65733	-3.08378
	-59	-0.140175	0.30922	0.3854	0.279581	0.497145	0.157211		-3.83267	-1.85093	3.49173			-59	0.497145	0.157211	0.409829	0.149241		3.49173	-0.51499			0	-0.066759	0.217956	-0.283883	0.119413	-0.131764	0.116997	-0.0212301	0.0104873		-0.0428709	-1.39454	-0.526462	0.414156			0.1	0.0254387	0.0223418	0.00218839	0.00282599			4.76643	0.1295
	-58	-0.119825	0.361792	0.171486	0.248929	0.263289	0.0832593		1.93186	9.12037	3.96694			-58	0.263289	0.0832593	0.282857	0.186001		3.96694	0.458515			5	1.1466	0.551873	0.182078	0.957059	0.0406087	0.50967	-0.425987	0.498464		-0.696939	-1.10038	-0.555099	-1.11315			0.2	0.0382675	0.0345253	0.00927043	0.00985625			6.63311	-0.102106
	-57	0.10695	0.38121	-0.185729	0.227837	0.486188	0.153746		-0.83714	0.045047	5.59792			-57	0.486188	0.153746	0.144	0.306586		5.59792	1.57029			10	0.0812699	0.118749	-0.836613	0.754164	0.00746356	0.530421	-0.161332	0.556435		-1.68362	-4.39452					0.3	0.0376582	0.0301233	-0.00120779	0.00352167			6.79192	0.486323
	-56	0.238762	0.317991	-0.129043	0.163841	0.510576	0.161458		-7.96193	1.49777	7.3795			-56	0.510576	0.161458	0.197057	0.308176		7.3795	1.32887			15	-0.451016	0.391108	-1.40539	0.672822	0.0933318	0.438455	-0.478813	0.489339								0.4	0.0340463	0.0194501	0.00581289	0.00546758			6.38779	0.15579
	-55	0.423388	0.400486	0.330171	0.258677	0.333285	0.105394		-5.2096	-2.07071	-1.64976			-55	0.333285	0.105394	0.0736714	0.355497		-1.64976	0.08604			20	-0.710449	0.34441	-1.80503	0.680629	-0.0210905	0.199144	-0.176294	0.421366								0.5	0.021346	0.0291905	0.00304445	0.00376646			8.54971	0.126442
	-54	-0.080475	0.32385	0.0243714	0.450117	0.534712	0.169091		-0.65001	-0.38453	3.34434			-54	0.534712	0.169091	0.238043	0.235327		3.34434	-0.6187			25	-0.418802	0.401003	-2.23932	0.653019	-0.18047	0.321142	-0.49286	0.282558								0.6	0.0376835	0.0271042	0.00959945	0.00782767
	-53	-0.013325	0.298402	-0.297571	0.282082	0.527427	0.166787		-0.64995		0.332652			-53	0.527427	0.166787	0.246557	0.292225		0.332652				30	-0.376526	0.355254	-2.17157	0.547503	-0.351594	0.328024	-0.735359	0.50098								0.7	0.0356658	0.0222967	0.00616356	0.00545526
	-52	0.221463	0.285039	0.225829	0.321145	0.56055	0.177262				5.41129			-52	0.56055	0.177262	0.0818571	0.157824		5.41129				35	-1.14988	0.466771	-2.81884	0.814427	-0.368139	0.324564	-0.394742	0.346116								0.8	0.0231007	0.0248374	0.00988625	0.00709075
	-51	0.0533125	0.284169	0.131857	0.406312	0.457812	0.144773				1.85379			-51	0.457812	0.144773	0.54146	0.149859		1.85379				40	-1.24592	0.53395	-1.89867	0.78575	0.0532243	0.331973	-0.331911	0.388271								0.9	0.0265312	0.0240578	0.00317528	0.00402625
	-50	-0.243338	0.273462	-0.290971	0.397125	0.52034	0.164546							-50	0.52034	0.164546	0.0966429	0.185074						45	-1.47859	0.605298	-2.52259	0.653636	-0.094531	0.208393	-0.709492	0.540156								1	0.0428928	0.0191569	0.00934366	0.00765127
	-49	-0.179938	0.188934	-0.135957	0.384034	0.391904	0.123931							-49	0.391904	0.123931	0.224943	0.224613						50	-1.15119	0.369158	-3.16655	1.04817	-0.479609	0.583512	-0.123381	0.447066								1.1	0.0290602	0.0241783	0.0130106	0.00701049
	-48	-0.0238125	0.245509	0.150671	0.213132	0.307331	0.0971867							-48	0.307331	0.0971867	0.302686	0.189895						55	-1.71036	0.417875	-2.73341	0.625949	-0.929842	0.515283	-0.734765	0.547426								1.2	0.0226408	0.0272848	0.0111904	0.00649516
	-47	-0.01505	0.351427	0.307614	0.307665	0.511576	0.161775							-47	0.511576	0.161775	0.0864	0.14408						60	-0.773983	0.327951	-2.72029	0.250167	-0.723641	0.191742	-0.279482	0.388243								1.3	0.0349015	0.0256005	-0.00144806	0.00274913
	-46	-0.224162	0.32615	0.0815286	0.254033	0.517676	0.163704							-46	0.517676	0.163704	0.275657	0.173643																						1.4	0.0457125	0.0237981	0.00805672	0.00648705
	-45	-0.0334875	0.369796	-0.0491571	0.402065	0.602851	0.190638							-45	0.602851	0.190638	0.108	0.257403																						1.5	0.0238732	0.0247245	0.0157067	0.00806125
	-44	-0.107875	0.235197	0.390786	0.388279	0.633939	0.200469							-44	0.633939	0.200469	0.105357	0.211085																						1.6	0.0248715	0.03153	0.00288931	0.00433513
	-43	0.106175	0.245668	0.1588	0.191268	0.396587	0.125412							-43	0.396587	0.125412	0.0712714	0.173164																						1.7	0.0460858	0.0251673	0.000257684	0.00415575
	-42	-0.248175	0.150228	0.406157	0.362583	0.636199	0.201184							-42	0.636199	0.201184	-0.00927143	0.282693																						1.8	0.047751	0.0226669	0.00945365	0.00523054
	-41	0.091425	0.162607	0.386329	0.284852	0.700639	0.221562							-41	0.700639	0.221562	-0.00207143	0.228562																						1.9	0.0280722	0.0279591	0.0131982	0.00515029
	-40	0.033025	0.209604	0.179471	0.241489	0.768632	0.243063							-40	0.768632	0.243063	0.0585714	0.168377																						2	0.0276433	0.0315701	0.000254829	0.00334573
	-39	0.046475	0.179639	0.035	0.265271	0.700453	0.221503							-39	0.700453	0.221503	0.00152857	0.187308																						2.1	0.0271733	0.023898	0.000590594	0.00452038
	-38	0.208025	0.209878	0.334914	0.318851	0.605924	0.19161							-38	0.605924	0.19161	-0.0561571	0.190875																						2.2	0.0399428	0.0228379	0.00782018	0.00557696
	-37	0.165488	0.255849	0.166686	0.251067	0.51956	0.164299							-37	0.51956	0.164299	0.245071	0.220822																						2.3	0.0364298	0.0278219	0.00504207	0.00460885
	-36	-0.18819	0.229927	0.0588143	0.286593	0.00170556	0.000539345							-36	0.00170556	0.000539345	0.0393	0.194605																						2.4	0.0262453	0.0300996	0.00333338	0.00578266
	-35	-0.439975	0.197293	0.2423	0.238395	0.352342	0.11142							-35	0.352342	0.11142	0.339743	0.243578																						2.5	0.02826	0.0254102	0.00788477	0.00507495
	-34	-0.369837	0.187322	0.0325571	0.185262	0.257082	0.0812965							-34	0.257082	0.0812965	0.0646571	0.148794																						2.6	0.032754	0.0269378	0.0094288	0.00747004
	-33	-0.003775	0.0919695	0.089	0.244641	0.18733	0.059239							-33	0.18733	0.059239	-0.0338286	0.202584																						2.7	0.0260882	0.0236261	0.0016655	0.00443849
	-32	-0.208687	0.199869	0.156614	0.233321	0.244659	0.0773681							-32	0.244659	0.0773681	0.156214	0.175461																						2.8	0.0296747	0.0193182	0.00726734	0.00718786
	-31	-0.261037	0.238813	0.122914	0.23172	-0.0931254	-0.0294488							-31	-0.0931254	-0.0294488	-0.0258429	0.213637																						2.9	0.0243865	0.0304202	0.0103944	0.00381455
	-30	0.154413	0.237395	0.193743	0.236452	0.178393	0.0564127							-30	0.178393	0.0564127	0.0124143	0.176287																						3	0.0187105	0.0309097	0.0130957	0.00924199
	-29	-0.0313125	0.268518	-0.130457	0.205503	0.208515	0.0659382							-29	0.208515	0.0659382	0.166729	0.229478																						3.1	0.020728	0.019376	0.004095	0.00382462
	-28	0.0292625	0.428134	-0.275514	0.202901	0.235695	0.0745333							-28	0.235695	0.0745333	0.0225	0.278871																						3.2	0.0321947	0.0187034	0.00638347	0.00647398
	-27	-0.622075	0.257416	0.177471	0.102768	0.110104	0.0348179							-27	0.110104	0.0348179	0.0871286	0.287579																						3.3	0.0207358	0.0288539	0.00675775	0.00381388
	-26	-0.0323125	0.248177	0.365557	0.216943	0.0389885	0.0123293							-26	0.0389885	0.0123293	0.197414	0.304143																						3.4	0.017735	0.0265253	0.00750226	0.00796202
	-25	0.0856875	0.17343	0.365929	0.177571	0.227898	0.0720677							-25	0.227898	0.0720677	0.0737429	0.194504																						3.5	0.0185715	0.0180047	0.007268	0.00446074
	-24	0.172381	0.19343	0.0869571	0.288413	0.296894	0.0938861							-24	0.296894	0.0938861	0.0874	0.293175																						3.6	0.0434448	0.0232951	0.00791384	0.00626776
	-23	0.0207625	0.259828	0.0457571	0.164253	0.456387	0.144322							-23	0.456387	0.144322	0.211927	0.295549																						3.7	0.015378	0.0254657	0.00890031	0.00636115
	-22	-0.2039	0.170902	-0.279957	0.176865	0.376491	0.119057							-22	0.376491	0.119057	0.145043	0.264907																						3.8	0.0221885	0.0243908	0.00440328	0.00348354
	-21	0.111763	0.304417	0.0208857	0.186679	0.293692	0.0928736							-21	0.293692	0.0928736	0.148457	0.254016																						3.9	0.0278433	0.0227803	0.00672295	0.00562804
	-20	0.388613	0.211205	0.257543	0.0826905	0.140423	0.0444057							-20	0.140423	0.0444057	-0.0257714	0.205658																						4	0.042407	0.0189833	0.00611933	0.0064002
	-19	0.62175	0.19779	0.187257	0.229588	0.0256346	0.00810637							-19	0.0256346	0.00810637	0.181749	0.182017																						4.1	0.0261168	0.0233813	0.00640505	0.00575696
	-18	0.0360625	0.181825	0.114814	0.314443	0.164977	0.0521703							-18	0.164977	0.0521703	0.133043	0.283225																						4.2	0.011918	0.0226618	0.00157263	0.00612126
	-17	-0.0400875	0.27284	0.117	0.154035	0.0957765	0.0302872							-17	0.0957765	0.0302872	-0.0717714	0.193765																						4.3	0.0275147	0.0230403	0.00417764	0.00647267
	-16	-0.139788	0.179986	-0.222806	0.310134	0.164023	0.0518687							-16	0.164023	0.0518687	0.173243	0.180808																						4.4	0.0324818	0.0230735	0.0048243	0.00592274
	-15	-0.0058125	0.233394	-0.114843	0.330224	0.28611	0.0904758							-15	0.28611	0.0904758	0.1448	0.299333																						4.5	0.032251	0.0178268	0.00294911	0.00638485
	-14	0.17995	0.311978	0.0466571	0.158228	-0.00908785	-0.00287383							-14	-0.00908785	-0.00287383	-0.0118571	0.166294																						4.6	0.0189827	0.0202811	-0.00131313	0.00346578
	-13	-0.1331	0.34331	0.102443	0.190866	0.115163	0.0364177							-13	0.115163	0.0364177	0.276657	0.151825																						4.7	0.0337323	0.0272379	0.00462347	0.00397892
	-12	0.07705	0.280609	0.267886	0.205925	-0.112568	-0.035597							-12	-0.112568	-0.035597	0.325314	0.190037																						4.8	0.0320765	0.0239443	0.00429779	0.00491009
	-11	0.28045	0.190963	0.130786	0.209476	-0.259193	-0.081964							-11	-0.259193	-0.081964	0.178443	0.232081																						4.9	0.0324943	0.0184492	0.00354694	0.00591138
	-10	-0.102899	0.0978004	-0.217671	0.175863	-0.0724595	-0.0229137							-10	-0.0724595	-0.0229137	0.0364714	0.118085																						5	0.032619	0.0241725	-0.00018433	0.00303439
	-9	0.0796	0.0955503	0.1796	0.178	0.0480232	0.0151863							-9	0.0480232	0.0151863	0.1331	0.102433																						5.1	0.0238935	0.0279831	0.00546598	0.00438229
	-8	0.078025	0.120793	0.204686	0.119574	0.097096	0.0307045							-8	0.097096	0.0307045	-0.298329	0.225188																						5.2	0.0182752	0.0145707	0.00728893	0.00349527
	-7	0.04149	0.151405	0.161045	0.152075	0.240451	0.0760373							-7	0.240451	0.0760373	-0.308571	0.27539																						5.3	0.030994	0.020394	0.00605493	0.00381731
	-6	0.11015	0.188312	-0.120043	0.174755	0.153103	0.0484155							-6	0.153103	0.0484155	0.0306714	0.156042																						5.4	0.0383993	0.0222806	0.00434437	0.00424501
	-5	0.0689875	0.232307	0.176557	0.182823	0.111883	0.0353804							-5	0.111883	0.0353804	0.00631429	0.1982																						5.5	0.0121825	0.0194834	0.00813442	0.00540136
	-4	0.3519	0.142247	0.347086	0.300255	0.0790229	0.0249892							-4	0.0790229	0.0249892	0.123886	0.185686																						5.6	0.0171438	0.0245564	0.00267489	0.00401043
	-3	-0.2523	0.202746	-0.378343	0.195883	-0.0969761	-0.0306665							-3	-0.0969761	-0.0306665	0.190057	0.152386																						5.7	0.0293848	0.0195854	0.0046301	0.00386392
	-2	0.167175	0.1163	-0.223343	0.154005	-0.0948722	-0.0300012							-2	-0.0948722	-0.0300012	-0.0535571	0.118188																						5.8	0.0249337	0.018198	0.00769146	0.00413108
	-1	-0.334825	0.161691	-0.0858571	0.260459	-0.14988	-0.0473963							-1	-0.14988	-0.0473963	-0.108671	0.170629																						5.9	0.0261535	0.0184135	0.00885553	0.00530053
	0	-0.207138	0.277288	-0.0438286	0.143951	-0.315551	-0.099786							0	-0.315551	-0.099786	0.2491	0.184356																						6	0.0322188	0.0267203	0.00298765	0.00421677
	1	-0.238783	0.207541	-0.1432	0.194063	-0.0888504	-0.028097							1	-0.0888504	-0.028097	-0.118057	0.160343																						6.1	0.0231897	0.0190356	0.00241932	0.00377898
	2	0.17825	0.325968	-0.0948571	0.188339	0.223662	0.070728							2	0.223662	0.070728	-0.120029	0.182796																						6.2	0.0232172	0.0179781	0.00718616	0.00523476
	3	0.273863	0.311701	-0.1147	0.361489	-0.522331	-0.165176							3	-0.522331	-0.165176	0.162549	0.146568																						6.3	0.038839	0.0264306	0.00613907	0.00548389
	4	-0.373727	0.214015	0.0683286	0.0995303	-0.367247	-0.116134							4	-0.367247	-0.116134	0.0760286	0.25522																						6.4	0.0249073	0.0199301	0.00274452	0.00387631
	5	-0.353725	0.207046	-0.159229	0.156939	-0.117555	-0.0371741							5	-0.117555	-0.0371741	-0.0936571	0.25917																						6.5	0.0248987	0.0169088	0.00251468	0.00248039
	6	-0.2487	0.198403	0.178729	0.204909	-0.200069	-0.0632674							6	-0.200069	-0.0632674	0.0245143	0.16599																						6.6	0.0396053	0.0254779	0.0072511	0.00556143
	7	-0.256075	0.180537	0.425643	0.302558	-0.33692	-0.106543							7	-0.33692	-0.106543	0.1683	0.180171																						6.7	0.0303657	0.0160727	0.0024593	0.00551793
	8	-0.330612	0.196048	-0.0868	0.339781	-0.214493	-0.0678285							8	-0.214493	-0.0678285	0.0405857	0.200797																						6.8	0.02876	0.0193206	-0.000529121	0.00403964
	9	0.112575	0.392908	-0.246671	0.316409	-0.145475	-0.0460031							9	-0.145475	-0.0460031	0.317743	0.152219																						6.9	0.024034	0.0155786	0.00189347	0.00499129
	10	-0.320238	0.159	0.205071	0.328845	-0.26309	-0.0831963							10	-0.26309	-0.0831963	0.0938143	0.256531																						7	0.0431207	0.0189366	0.00542873	0.00731807
	11	-0.25955	0.160414	0.204386	0.192777	-0.49736	-0.157279							11	-0.49736	-0.157279	0.429257	0.126452																						7.1	0.0244592	0.0149254	0.00109913	0.00317439
	12	-0.60535	0.167582	0.199186	0.380456	-0.209083	-0.0661179							12	-0.209083	-0.0661179	0.144029	0.0685817																						7.2	0.0207903	0.0149584	0.00427646	0.00538664
	13	-0.0846125	0.12833	0.295643	0.32718	-0.135143	-0.0427359							13	-0.135143	-0.0427359	0.144771	0.123637																						7.3	0.023974	0.0196058	0.00292203	0.00582542
	14	-0.435213	0.108002	0.215	0.381169	-0.200134	-0.0632879							14	-0.200134	-0.0632879	0.173871	0.260015																						7.4	0.0166362	0.0158971	0.00230322	0.00575269
	15	-0.444475	0.241421	0.111214	0.177722	-0.07966	-0.0251907							15	-0.07966	-0.0251907	-0.0982286	0.227385																						7.5	0.0270898	0.0146423	0.00161949	0.00395681
	16	-0.0191	0.186723	-0.153957	0.362474	0.0894228	0.028278							16	0.0894228	0.028278	-0.0139	0.286324																						7.6	0.0168595	0.0176981	0.00494177	0.00510052
	17	-0.123137	0.21901	-0.0637571	0.525895	-0.0316767	-0.0100171							17	-0.0316767	-0.0100171	-0.127529	0.196866																						7.7	0.0181637	0.0113261	0.00607402	0.0059176
	18	-0.0301125	0.307898	0.580143	0.471271	-0.0600415	-0.0189868							18	-0.0600415	-0.0189868	-0.0778571	0.184361																						7.8	0.0218998	0.0192271	0.0012626	0.00523098
	19	-0.488287	0.224903	0.0589286	0.4296	-0.365653	-0.11563							19	-0.365653	-0.11563	-0.0317229	0.312687																						7.9	0.0327923	0.0149691	0.0064772	0.00511221
	20	-0.3151	0.119531	-0.0777286	0.25569	-0.146263	-0.0462523							20	-0.146263	-0.0462523	-0.1104	0.225483																						8	0.0166997	0.0158032	0.00753533	0.00669652
	21	0.0577125	0.203602	0.298371	0.446235	-0.0484999	-0.015337							21	-0.0484999	-0.015337	0.0762286	0.177988																						8.1	0.0213483	0.018195	0.00450283	0.00568227
	22	-0.289025	0.345123	0.248471	0.673223	-0.335109	-0.105971							22	-0.335109	-0.105971	-0.049	0.19338																						8.2	0.0192053	0.0185918	0.00395464	0.00384997
	23	-0.353063	0.327623	0.289729	0.488348	-0.130231	-0.0411826							23	-0.130231	-0.0411826	0.169957	0.140839																						8.3	0.0250347	0.0154458	0.0104906	0.00565324
	24	-0.20425	0.314059	0.0423286	0.26971	-0.109986	-0.0347807							24	-0.109986	-0.0347807	0.0417143	0.242621																						8.4	0.0163323	0.0161696	0.00973353	0.00696513
	25	0.06275	0.356313	0.199957	0.323437	-0.166927	-0.052787							25	-0.166927	-0.052787	0.275057	0.182966																						8.5	0.0271398	0.0160202	0.00298306	0.00738822
	26	-0.3626	0.244991	0.0924143	0.426097	-0.292506	-0.0924985							26	-0.292506	-0.0924985	0.354943	0.168042																						8.6	0.021019	0.0178194	0.00542063	0.00420535
	27	-0.274125	0.254225	0.348314	0.427138	-0.219602	-0.0694442							27	-0.219602	-0.0694442	0.0445143	0.169501																						8.7	0.0180307	0.0116093	0.0127666	0.00664492
	28	-0.291187	0.167852	0.275629	0.393898	-0.413752	-0.13084							28	-0.413752	-0.13084	0.191871	0.175907																						8.8	0.0156063	0.013085	0.00854148	0.00469392
	29	-0.135425	0.283458	0.108929	0.298831	-0.296782	-0.0938507							29	-0.296782	-0.0938507	-0.00767143	0.184691																						8.9	0.0171063	0.0129427	0.00494066	0.00776314
	30	-0.077225	0.265144	0.4563	0.383172	-0.309638	-0.0979161							30	-0.309638	-0.0979161	0.219429	0.178526																						9	0.0188082	0.0153553	0.00603327	0.00388147
	31	-0.270838	0.351232	0.3328	0.379858	-0.272002	-0.0860147							31	-0.272002	-0.0860147	0.1441	0.153965																						9.1	0.0223123	0.010027	0.00965966	0.00481738
	32	-0.285737	0.273638	0.418543	0.446969	-0.603615	-0.19088							32	-0.603615	-0.19088	-0.2753	0.311342																						9.2	0.023055	0.0152468	0.01009	0.0058334
	33	-0.127161	0.305965	0.415471	0.298519	-0.465541	-0.147217							33	-0.465541	-0.147217	-0.303657	0.307537																						9.3	0.0252073	0.015741	0.00670155	0.00845927
	34	-0.276125	0.335174	0.299371	0.281004	-0.33678	-0.106499							34	-0.33678	-0.106499	-0.0135429	0.254109																						9.4	0.0180225	0.0113571	0.00277661	0.00433317
	35	-0.292413	0.387306	0.163543	0.382253	-0.408279	-0.129109							35	-0.408279	-0.129109	0.143286	0.144882																						9.5	0.0156208	0.014852	0.00857782	0.00507557
	36	-0.214025	0.269823	0.477414	0.291313	-0.511084	-0.161619							36	-0.511084	-0.161619	0.1244	0.208773																						9.6	0.016518	0.0123281	0.0145512	0.00590183
	37	-0.323825	0.268641	0.596071	0.239099	-0.500274	-0.158201							37	-0.500274	-0.158201	0.0571857	0.140033																						9.7	0.00829517	0.0122183	0.00451451	0.00610844
	38	-0.383337	0.208386	0.433643	0.343588	-0.387997	-0.122696							38	-0.387997	-0.122696	-0.177	0.162757																						9.8	0.0203097	0.0125894	-0.00219866	0.00563108
	39	-0.322337	0.191839	0.595157	0.393079	-0.58665	-0.185515							39	-0.58665	-0.185515	-0.200157	0.190685																						9.9	0.0071495	0.010937	0.00937321	0.00516718
	40	-0.600437	0.225034	0.520443	0.310511	-0.427018	-0.135035							40	-0.427018	-0.135035	-0.156314	0.166267																						10	0.021983	0.012682	0.0126553	0.00492291
	41	-0.222171	0.271105	0.711614	0.317659	-0.394825	-0.124855							41	-0.394825	-0.124855	0.117043	0.143688																						10.1	0.011464	0.0154479	0.00149702	0.00437662
	42	-0.0540625	0.219139	0.5903	0.312581	-0.139426	-0.0440904							42	-0.139426	-0.0440904	-0.411814	0.22575																						10.2	0.0140927	0.011866	-0.000429988	0.0056638
	43	-0.274975	0.270095	0.338129	0.437619	-0.43611	-0.13791							43	-0.43611	-0.13791	-0.0919714	0.186504																						10.3	0.00799717	0.0142081	0.00946376	0.00441919
	44	-0.105137	0.312807	0.145943	0.562611	-0.500275	-0.158201							44	-0.500275	-0.158201	-0.302529	0.191083																						10.4	0.0262065	0.0127642	0.00994935	0.00476258
	45	-0.04405	0.29523	0.257943	0.257201	-0.178588	-0.0564744							45	-0.178588	-0.0564744	-0.170114	0.269142																						10.5	0.010571	0.0149537	-0.00337733	0.00357849
	46	-0.0525125	0.388079	0.4393	0.175564	0.170525	0.0539248							46	0.170525	0.0539248	-0.341143	0.224375																						10.6	0.0156648	0.0103574	-0.00330832	0.00497268
	47	0.143338	0.244747	0.683314	0.341064	0.227513	0.0719461							47	0.227513	0.0719461	-0.2739	0.264008																						10.7	0.0168453	0.012485	0.0114447	0.00671494
	48	-0.285425	0.2457	0.221071	0.484914	0.117785	0.037247							48	0.117785	0.037247	-0.0512	0.256139																						10.8	0.0199983	0.0110587	0.0108747	0.00562558
	49	-0.382175	0.318094	0.5967	0.313325	0.00456017	0.00144205							49	0.00456017	0.00144205	-0.146143	0.291006																						10.9	0.0218705	0.010323	-0.000903037	0.00379544
	50	-0.36635	0.235941	0.715214	0.305738	-0.196257	-0.0620621							50	-0.196257	-0.0620621	0.00168571	0.258482																						11	0.0152377	0.0146186	0.000472462	0.00625593
	51	-0.254362	0.209499	0.617286	0.308198	0.0846109	0.0267563							51	0.0846109	0.0267563	-0.182043	0.297771																						11.1	0.012022	0.00865427	0.0146997	0.00892399
	52	-0.256912	0.240101	0.877371	0.425699	0.267871	0.0847082							52	0.267871	0.0847082	-0.188457	0.230699																						11.2	0.0121592	0.0112098	0.00768608	0.00477693
	53	-0.290913	0.341755	1.02054	0.282598	0.482612	0.152615							53	0.482612	0.152615	-0.3261	0.236047																						11.3	0.0317392	0.0149822	0.00309014	0.00584215
	54	-0.296325	0.452446	0.568457	0.222104	0.217625	0.0688192							54	0.217625	0.0688192	-0.442871	0.209951																						11.4	-0.00483367	0.0107138	0.00254225	0.00618728
	55	-0.51945	0.334937	0.628186	0.457043	0.342213	0.108217							55	0.342213	0.108217	-0.0990857	0.192297																						11.5	0.00151267	0.00801645	0.0131391	0.0091541
	56	-0.01305	0.181531	0.840214	0.575769	0.401256	0.126888							56	0.401256	0.126888	0.106643	0.13323																						11.6	0.0244202	0.0178842	0.00567658	0.00569999
	57	-0.131188	0.311035	0.850471	0.364494	0.638359	0.201867							57	0.638359	0.201867	0.157929	0.129457																						11.7	0.0166252	0.00845643	0.00583725	0.00720882
	58	-0.687813	0.40869	0.857087	0.479243	0.514919	0.162832							58	0.514919	0.162832	0.1796	0.148512																						11.8	-0.0118577	0.00740232	0.00436239	0.00443558
	59	-0.35415	0.308444	1.162	0.683796	0.414737	0.131151							59	0.414737	0.131151	-0.0448857	0.296514																						11.9	0.02015	0.0138783	0.00448011	0.00733758
	60	-0.102538	0.465157	0.848957	0.49857	0.481193	0.152167							60	0.481193	0.152167	0.137843	0.214967																						12	0.013891	0.0111778	-0.00100798	0.00743376
	61	-0.3005	0.474693	0.869771	0.543582	0.400366	0.126607							61	0.400366	0.126607	0.0153286	0.234913																						12.1	0.0054945	0.0102338	0.00529409	0.00789756
	62	-0.0673625	0.308495	0.390886	0.344269	0.53455	0.16904							62	0.53455	0.16904	-0.0281286	0.190047																						12.2	0.0107702	0.0103074	0.00217397	0.00400009
	63	-0.112025	0.215401	0.836666	0.370462	0.320129	0.101234							63	0.320129	0.101234	0.0254143	0.167618																						12.3	0.0170822	0.0130027	0.000406609	0.00620258
	64	-0.311125	0.120737	0.773771	0.426967	0.49428	0.156305							64	0.49428	0.156305	-0.0133	0.135255																						12.4	-0.00838133	0.00627833	-0.0011989	0.00795158
	65	-0.370312	0.207856	0.601743	0.442034	0.676302	0.213865							65	0.676302	0.213865	0.285886	0.229177																						12.5	0.0056005	0.00336065	0.00192493	0.0066536
	66	-0.184875	0.189629	0.574529	0.451858	0.4556	0.144073							66	0.4556	0.144073	0.0495857	0.157835																						12.6	0.0220617	0.0155783	0.00316449	0.00337922
	67	-0.153525	0.170305	0.0655857	0.459975	1.00852	0.318922							67	1.00852	0.318922	0.345271	0.220586																						12.7	0.0112212	0.00935437	-0.001697	0.00371387
	68	-0.389325	0.0896911	0.0973714	0.389468	0.841704	0.26617							68	0.841704	0.26617	-0.1201	0.255877																						12.8	-0.00302467	0.00707426	-0.0036265	0.00749428
	69	-0.249913	0.1551	0.291243	0.342328	1.19024	0.376388							69	1.19024	0.376388	-0.0787714	0.296643																						12.9	0.0157827	0.0146444	-0.000684805	0.00370238
	70	-0.389962	0.160134	0.1901	0.319963	1.11909	0.353887							70	1.11909	0.353887	0.0199571	0.146376																						13	0.0148192	0.011228	0.00815945	0.00652688
	71	-0.064325	0.241965	0.155957	0.346688	1.15017	0.363715							71	1.15017	0.363715	0.181943	0.193308																						13.1	0.0118942	0.0133625	0.00221598	0.00436841
	72	-0.495038	0.217481	0.4998	0.466476	1.02379	0.323752							72	1.02379	0.323752	-0.0739429	0.137892																						13.2	0.0205437	0.00818657	-0.0054559	0.00493613
	73	-0.538963	0.161842	0.437643	0.456074	1.00646	0.318271							73	1.00646	0.318271	-0.0369286	0.127691																						13.3	0.007881	0.0103682	0.00105456	0.00324194
	74	-0.57375	0.1549	0.464643	0.517394	1.45233	0.459268							74	1.45233	0.459268	-0.00925714	0.175588																						13.4	0.0188285	0.0153792	0.0108401	0.00734549
	75	-0.404612	0.131594	0.2461	0.572112	1.38469	0.437879							75	1.38469	0.437879	-0.3113	0.158547																						13.5	0.0179442	0.0143125	-0.0019979	0.00305444
	76	-0.498425	0.27309	-0.0833	0.480982	1.27038	0.401731							76	1.27038	0.401731	-0.541443	0.340299																						13.6	0.0221257	0.00870225	-0.00345547	0.00564252
	77	-0.465062	0.371818	0.382286	0.445954	1.38512	0.438014							77	1.38512	0.438014	-0.233743	0.198937																						13.7	0.0010115	0.0080877	-0.000164708	0.00277926
	78	-0.318663	0.243671	0.504186	0.395641	1.63674	0.517581							78	1.63674	0.517581	-0.153514	0.321646																						13.8	0.019332	0.0119118	0.0115094	0.00838191
	79	-0.699488	0.30482	0.403471	0.414487	1.21263	0.383469							79	1.21263	0.383469	-0.149029	0.178923																						13.9	0.0221557	0.00714196	0.000180975	0.002116
	80	-0.3934	0.293274	0.791657	0.322646	1.23015	0.389008							80	1.23015	0.389008	-0.0223986	0.102971																						14	0.0178455	0.00632091	-0.00400706	0.00520402
	81	-0.299138	0.366066	0.902357	0.559302	1.40473	0.444214							81	1.40473	0.444214	0.0140857	0.178498																						14.1	0.0223752	0.0167893	0.00234835	0.00342315
	82	-0.432588	0.340829	0.727286	0.432566	1.51877	0.480279							82	1.51877	0.480279	0.1212	0.107674																						14.2	0.131443	0.114013	0.00771482	0.00470534
	83	-0.185425	0.172862	1.02846	0.275848	1.33261	0.421409							83	1.33261	0.421409	0.200771	0.11725																						14.3	0.109038	0.101503	-0.000977233	0.003243
	84	-0.320037	0.180543	1.12403	0.429586	1.48916	0.470912							84	1.48916	0.470912	0.2302	0.191287																						14.4	0.00820617	0.00672556	0.000391088	0.00427661
	85	-0.407288	0.182074	0.672771	0.519374	1.53725	0.486121							85	1.53725	0.486121	-0.193986	0.187033																						14.5	0.0438795	0.0375412	-0.000286445	0.00368229
	86	-0.387537	0.30506	0.637486	0.624825	1.51362	0.47865							86	1.51362	0.47865	0.0501429	0.243872																						14.6	0.0169705	0.00843584	0.00219939	0.00287855
	87	-0.457062	0.359748	0.623471	0.418302	1.55841	0.492813							87	1.55841	0.492813	0.469286	0.207612																						14.7	0.00509967	0.00949188	-0.00236201	0.00308039
	88	-0.58295	0.258751	0.834014	0.434766	1.92251	0.60795							88	1.92251	0.60795	0.148129	0.265485																						14.8	-0.0128133	0.0110012	-0.00174786	0.0042349
	89	-0.407125	0.245196	1.00324	0.452139	1.46184	0.462273							89	1.46184	0.462273	0.248786	0.319205																						14.9	0.0233105	0.00669054	-0.00620262	0.00287983
	90	-0.234625	0.257236	0.954071	0.623754	1.11988	0.354136							90	1.11988	0.354136	0.249886	0.262317																						15	0.00244983	0.0119209	-0.00312652	0.00410278
	91	-0.264638	0.237895	0.741371	0.427142	1.26492	0.400003							91	1.26492	0.400003	0.202214	0.344134																						15.1	-0.00787417	0.0155515	-0.00410451	0.00468401
	92	-0.434088	0.449775	0.700786	0.483844	1.78171	0.563428							92	1.78171	0.563428	0.205443	0.336948																						15.2	-0.00486583	0.00531208	-0.00199012	0.00323716
	93	-0.238113	0.176671	0.624886	0.523134	1.83073	0.578926							93	1.83073	0.578926	0.00841429	0.383276																						15.3	0.0112865	0.0134753	-0.00898144	0.00389097
	94	-0.449213	0.312667	1.07891	0.51986	1.35438	0.428293							94	1.35438	0.428293	0.137989	0.340392																						15.4	-0.0217278	0.0123358	-0.00524668	0.00305348
	95	-0.5567	0.163545	0.6595	0.416297	1.28606	0.406688							95	1.28606	0.406688	-0.0174143	0.410841																						15.5	-0.00940733	0.00826574	-0.00634559	0.00509036
	96	-0.710363	0.219631	0.968271	0.576886	1.33556	0.42234							96	1.33556	0.42234	-0.0786143	0.499612																						15.6	0.00214567	0.0097499	-0.00675377	0.00384953
	97	-0.4678	0.332692	0.769414	0.630074	1.43488	0.45375							97	1.43488	0.45375	0.0138857	0.512596																						15.7	-0.0144337	0.0186073	-0.00609177	0.00169078
	98	-0.772362	0.26739	1.0559	0.579911	1.34195	0.424362							98	1.34195	0.424362	-0.112786	0.497128																						15.8	-0.0199855	0.008593	-0.00557062	0.00284355
	99	-0.714	0.263517	0.992286	0.66709	0.923185	0.291937							99	0.923185	0.291937	-0.0575571	0.62488																						15.9	0.002245	0.00424145	-0.00364793	0.00365714
	100	-0.3893	0.36881	1.43631	0.669439	1.00302	0.317182							100	1.00302	0.317182	-0.0291571	0.676618																						16	-0.0048155	0.0213204	-0.00605791	0.0034054
	101	-0.466137	0.356079	1.27443	0.542172	1.42725	0.451337							101	1.42725	0.451337	-0.292329	0.715497																						16.1	-0.0151185	0.0106978	-0.00352202	0.00259788
	102	-0.3611	0.383952	1.05444	0.661184	1.42471	0.450533							102	1.42471	0.450533	-0.0794143	0.620803																						16.2	-0.00677017	0.00580106	-0.00462004	0.00365917
	103	-0.6046	0.292347	1.01682	0.820699	1.41337	0.446947							103	1.41337	0.446947	-0.2251	0.624034																						16.3	-0.0138052	0.0157256	-0.00446778	0.00257923
	104	-0.383238	0.200805	1.23021	0.628746	1.32405	0.418702							104	1.32405	0.418702	-0.335529	0.655363																						16.4	-0.0070545	0.0159268	-0.00525167	0.00387671
	105	-0.8983	0.233844	1.11061	0.702116	1.34154	0.424231							105	1.34154	0.424231	-0.1815	0.72299																						16.5	-0.00542733	0.00598351	-0.00318342	0.00403137
	106	-0.48335	0.242194	1.44124	0.713052	1.44871	0.458122							106	1.44871	0.458122	-0.133971	0.72014																						16.6	-0.00861183	0.0107433	-0.000345748	0.00454727
	107	-0.564787	0.319794	0.823914	0.672506	1.23924	0.391882							107	1.23924	0.391882	-0.2947	0.794917																						16.7	-0.0162758	0.0179093	-0.000736426	0.00713489
	108	-0.790425	0.274436	1.02601	0.621888	1.17641	0.372013							108	1.17641	0.372013	-0.1873	0.673462																						16.8	0.009022	0.00590947	-0.00412862	0.00421592
	109	-0.23315	0.353321	1.45906	0.768902	1.18779	0.375613							109	1.18779	0.375613	-0.499243	0.716979																						16.9	-0.00849567	0.00551461	-0.00234033	0.00381386
	110	-0.198625	0.284604	1.47431	0.750662	1.24424	0.393464							110	1.24424	0.393464	-0.122143	0.617213																						17	-0.0122633	0.0170507	0.00117602	0.00302542
	111	-0.363088	0.342689	1.02877	0.694325	1.20586	0.381326							111	1.20586	0.381326	-0.237129	0.957016																						17.1	-0.004781	0.0108028	0.00340114	0.00855375
	112	-0.571438	0.410047	1.07199	0.769503	1.29453	0.409366							112	1.29453	0.409366	-0.209243	0.810597																						17.2	0.00901267	0.00706402	-0.00151195	0.00348887
	113	-0.961013	0.45747	0.949971	0.643956	1.34193	0.424354							113	1.34193	0.424354	-0.0046	0.695852																						17.3	-0.0218207	0.0175417	-0.00223751	0.00391581
	114	-0.577738	0.426968	1.18089	0.554962	1.56228	0.494036							114	1.56228	0.494036	-0.220729	0.603493																						17.4	-0.0130003	0.015866	-0.0015964	0.00270611
	115	-0.458738	0.398949	1.06252	0.70933	1.70539	0.539291							115	1.70539	0.539291	-0.180943	0.525234																						17.5	-0.0102852	0.0116124	0.00754083	0.00865725
	116	-0.635212	0.314188	1.33241	0.81913	1.73258	0.547891							116	1.73258	0.547891	-0.131129	0.512829																						17.6	-0.0074855	0.0127144	-0.00424034	0.0021327
	117	-0.476175	0.306335	1.64733	0.699453	1.50004	0.474355							117	1.50004	0.474355	0.132829	0.471407																						17.7	-0.0221962	0.0185654	-0.00510023	0.00568132
	118	-0.605938	0.432386	1.2856	0.690244	1.72305	0.544877							118	1.72305	0.544877	0.158843	0.445427																						17.8	-0.0112135	0.013382	-0.00251197	0.00352055
	119	-0.509012	0.547892	0.793686	0.596272	1.48023	0.46809							119	1.48023	0.46809	0.0611429	0.440485																						17.9	-0.0087835	0.0121529	0.00533676	0.00336715
	120	-0.872337	0.522827	1.44009	0.621942	1.70363	0.538735							120	1.70363	0.538735	0.246729	0.356944																						18	-0.0168385	0.0164642	-0.00865283	0.00435748
	121	-0.712562	0.531683	1.24066	0.770091	1.95968	0.619705							121	1.95968	0.619705	0.247457	0.420331																						18.1	-0.0187855	0.014239	-0.00348724	0.00529111
	122	-0.701337	0.386463	1.42447	0.665372	1.90388	0.60206							122	1.90388	0.60206	0.0117286	0.362191																						18.2	-0.013249	0.0133266	-0.00408287	0.000611887
	123	-0.695825	0.576209	1.13576	0.661405	1.69638	0.536443							123	1.69638	0.536443	0.280271	0.375223																						18.3	-0.00227933	0.0125857	-0.000709243	0.00398562
	124	-0.681863	0.481905	0.722643	0.745749	1.87101	0.591666							124	1.87101	0.591666	0.3003	0.375499																						18.4	-0.0195852	0.0152558	-0.00716036	0.00423936
	125	-0.554188	0.500802	1.35149	0.639217	2.15753	0.682269							125	2.15753	0.682269	0.320529	0.310055																						18.5	-0.0207523	0.0126161	-0.00425011	0.00396901
[truncated: 1,914 more rows]

## Sheet: Fig. 6
Fig. 6c																			Fig. 6e					Fig. 6f													Fig. 6h					Fig. 6i
[truncated: 54 more rows]
[truncated: 4 more columns]

[truncated: 13 more sheets: Fig. S1, Fig. S2, Fig. S4, Fig. S6, Fig. S7, Fig. S9, Fig. S10, Fig. S11, Fig. S12, Fig. S13, Fig. S14, Fig. S15, Fig. S16]
